# Supplementary material for: Analysis of DNA polymerase ν function in meiotic recombination, immunoglobulin class-switching, and DNA damage tolerance
Source: PLoS Genet. 2017 Jun 1;13(6):e1006818. doi: 10.1371/journal.pgen.1006818 (PMC5472330; doi:10.1371/journal.pgen.1006818)
Supplement: S1 Table — (XLSX) [file pgen.1006818.s010.xlsx]

## Sheet: Differentially Expressed Genes 
gene	cpm value								log2ratio	p-value	FDR
	Poln ∆Ex2/∆Ex2				wild-type
	poln_497	poln_498	poln_521	poln_523	WT_496	WT_499	WT_526	WT_529
Poln	5.77901	5.76463	5.72881	6.32298	31.9183	34.4003	34.6943	33.2882	-2.51664	1.90406e-179	3.57221e-175
Mrpl33	23.2681	31.218	28.5829	36.5468	14.0534	20.186	15.3666	13.5943	0.892067	3.65625e-14	3.42974e-10
Dnajc5g	121.924	153.95	146.604	132.58	107.938	101.729	92.6973	101.177	0.469331	2.43429e-10	1.14174e-06
Cdk14	32.1321	46.4774	19.429	30.0468	17.8649	16.7586	14.7097	17.3416	0.948729	2.03591e-10	1.14174e-06
Adam22	22.5077	30.9001	14.1691	21.0682	12.2763	12.3219	12.4207	12.8831	0.828783	8.10751e-09	2.64237e-05
9330182L06Rik	4.69273	9.09202	2.32414	6.39885	2.12789	1.99757	1.97059	2.40703	1.40174	8.45064e-09	2.64237e-05
Nos3	5.5183	4.64138	6.87049	5.15955	7.52944	9.10473	8.8776	8.99903	-0.630973	9.00448e-07	0.00241333
Depdc5	70.4126	75.5761	78.1238	70.438	59.8848	57.3409	59.7944	59.1365	0.323126	1.61277e-06	0.00378215
Fbxl13	141.195	122.138	162.058	132.15	181.081	182.305	167.799	191.195	-0.36132	2.29201e-06	0.00430004
Speer7-ps1	11.1235	18.4595	5.40261	9.81326	5.30802	4.87829	4.77718	5.19701	1.15764	2.2023e-06	0.00430004
Scand1	17.2067	16.1495	14.8011	17.8308	23.0092	24.0971	22.2338	21.2257	-0.468133	3.40243e-06	0.005803
Ccdc146	73.6932	52.6023	99.0411	71.4243	113.947	105.304	93.7522	107.168	-0.486914	4.56708e-06	0.00714026
Cib4	18.9664	27.4668	20.2037	21.2452	15.5733	17.0109	13.5354	16.3022	0.50238	6.26295e-06	0.00903841
Lgi2	0.760396	1.10206	5.76958	3.99612	1.05225	1.11444	0.636958	0.875285	1.66541	1.78519e-05	0.0239228
Sardh	6.06144	7.05744	8.37914	8.54866	10.9668	11.67	11.6444	8.94432	-0.545954	3.25856e-05	0.0407559
Egfem1	0.412786	0.339096	0.387357	0.303503	1.02887	0.94622	0.577243	0.629111	-1.12978	4.14819e-05	0.0457789
BB283400	0.412786	0.42387	0.489293	0	0.0935335	0.0210271	0.0796197	0.082058	2.33112	4.01816e-05	0.0457789
Rn45s	2708.46	2986	4080.07	2705.5	17219.2	3531.54	3419.29	4103.01	-1.13598	6.02078e-05	0.0627532
1700022A21Rik	138.979	135.554	161.222	125.397	169.95	185.186	162.882	168.848	-0.283701	6.37448e-05	0.062943
Steap4	2.45499	4.06915	1.34556	2.57977	1.5433	1.17752	1.03506	1.47704	1.01439	8.39583e-05	0.0750068
Gm3985	0	0.381483	0.407744	0.0252919	0.0233834	0.0210271	0.0199049	0.0273527	3.17076	8.32294e-05	0.0750068
Acta2	50.5554	51.3519	41.0191	56.8562	35.7064	32.3397	42.1188	44.0925	0.36984	0.000109327	0.0854618
Speer4d	15.3383	19.9855	6.54429	15.7316	8.39463	8.07441	6.50891	10.2299	0.806263	0.00010663	0.0854618
Otof	1.60769	2.58561	3.32312	4.12258	1.09902	0.862111	2.07011	1.83263	0.972797	0.000103577	0.0854618
Lars2	881.776	1167.78	2049.24	995.641	7661.56	1478.42	1265	1943.41	-1.21442	0.00012838	0.0963416
Vmn2r30	0.130354	0.042387	0.14271	0.0505838	0.537817	0.904165	0.0995247	0.0547053	-2.12352	0.000190658	0.137574
Myl9	45.7106	48.5119	44.281	49.218	36.9457	36.0194	41.3425	40.2358	0.277486	0.000205873	0.143051
Myh11	47.6008	49.3597	40.2647	54.6558	33.2044	31.8561	41.2828	43.8463	0.350976	0.000262341	0.175778
Defa-rs1	0	0.381483	0	0	0	0	0	0	6.17139	0.000292973	0.189534
Smo	7.06082	7.01505	7.3394	6.17123	5.12096	5.13061	5.53357	5.16965	0.400402	0.000414642	0.259303
Gm10857	0	0.0211935	0.0611616	0	0.0467667	0.0210271	0.0199049	0.82058	-3.04695	0.000530399	0.320469
Ccdc110	141.781	108.829	100.733	112.397	153.488	144.372	126.695	141.085	-0.28329	0.000549132	0.320469
Galnt11	11.1887	12.2075	9.29657	13.6829	8.65184	8.15852	9.51456	8.61609	0.391242	0.000573281	0.320469
Tnnt2	2.06393	2.54322	3.20079	3.76849	1.51992	1.57703	1.09477	2.81732	0.767852	0.000580776	0.320469
Antxr2	33.3488	36.1773	24.1385	27.0623	36.2442	42.8532	33.3209	41.6581	-0.341579	0.000620079	0.33238
Ptch1	9.68961	9.62185	9.98973	11.2043	7.24884	7.25435	8.55912	8.28786	0.363516	0.000738423	0.384821
Zfa-ps	13.7306	16.4038	14.373	18.9689	12.6738	12.1116	13.4756	11.4334	0.332857	0.000795853	0.40354
4930519H02Rik	20.7914	17.3999	23.0172	19.93	24.8799	25.5059	24.6622	24.4533	-0.292812	0.000824226	0.406929
Csrp1	18.7926	19.604	17.3699	22.9398	14.1469	14.8031	17.2775	16.6304	0.312084	0.000970459	0.46684
Abca6	5.19242	19.3285	5.97345	21.7763	23.664	21.6579	25.3788	23.5506	-0.895599	0.00104785	0.475081
6430573F11Rik	0.391061	1.01729	0.937812	0.556422	0.374134	0.273352	0.378194	0.464995	1.00335	0.00106356	0.475081
Clec2h	0	0	0.0611616	0.303503	0	0	0	0.0273527	3.57526	0.00102176	0.475081
Fos	0.586591	0.487451	1.69214	1.13814	0.374134	0.273352	0.358289	0.683817	1.2653	0.00113213	0.49395
1700003F12Rik	221.558	229.78	207.419	224.466	248.869	313.03	236.192	252.547	-0.255646	0.00119586	0.509897
Btg2	5.40967	5.12883	5.46377	8.14399	2.92292	4.12131	3.78194	5.03289	0.599481	0.00127028	0.529595
Speer4b	12.7529	11.5293	12.1916	12.9242	17.7246	16.5904	12.8785	16.6578	-0.361063	0.00138924	0.566599
Egr1	2.56362	1.50474	2.28337	3.23736	1.35624	1.26163	1.73173	1.58645	0.667787	0.00142961	0.57066
Tex13a	57.1818	55.5482	54.1892	52.8095	61.1709	86.4634	57.0674	63.7317	-0.291753	0.00150605	0.588646
Mcam	15.7945	16.8065	15.637	16.4397	11.3175	11.607	15.0083	13.8952	0.316308	0.00165692	0.634396
1700020G17Rik	23.6809	26.3435	24.7908	26.076	28.5511	33.9377	29.8574	27.9818	-0.26396	0.0017735	0.665454
9230116N13Rik	0.803847	0.614612	0.754327	0.682881	0.35075	0.315407	0.457813	0.519701	0.812689	0.0018451	0.678744
Ptchd3	106.195	242.56	102.364	105.594	238.627	261.703	108.422	253.34	-0.586979	0.00195659	0.692595
Gm10220	12.9919	10.4484	15.1477	11.5331	17.1868	15.4759	14.5505	17.0134	-0.339985	0.00194744	0.692595
Mpzl2	0.217256	0.105968	0.265034	0.429962	0.397517	0.315407	0.378194	1.36763	-1.19941	0.00223418	0.715367
Nat8l	1.58597	1.61071	1.5902	1.69456	2.19804	1.72422	2.74688	2.73527	-0.531058	0.00217353	0.715367
Lcn2	85.034	86.6815	79.347	105.872	88.9503	144.183	92.4584	135.56	-0.370951	0.00228783	0.715367
Dctn6	39.7361	29.0563	28.2974	32.6771	44.405	43.1686	34.1171	37.774	-0.298808	0.00225083	0.715367
Dpysl5	56.1824	58.3033	49.1536	49.648	67.8351	66.2143	54.2409	65.5917	-0.239945	0.00213249	0.715367
Fam45a	104.674	101.008	103.526	89.938	130.877	127.214	103.167	107.304	-0.225579	0.00222746	0.715367
Cnn1	4.30167	4.2599	3.99589	4.55254	2.92292	3.09098	3.44355	3.36438	0.410524	0.00220733	0.715367
4930509K18Rik	1.15146	0.593418	0.998973	0.986384	0.631351	0.525678	0.597148	0.492348	0.718002	0.00234105	0.720007
Tctex1d1	51.5983	50.6525	47.2983	44.9437	57.1022	59.5908	56.3907	52.9	-0.218107	0.00244335	0.728397
4930572O03Rik	9.66789	10.6603	6.055	9.28213	7.08516	6.60251	5.77243	6.7014	0.447002	0.00244598	0.728397
1700046C09Rik	13.1005	12.5042	13.1294	8.32104	14.2171	17.7048	14.8292	13.7584	-0.354447	0.0024881	0.729363
A430071A18Rik	0.847298	0.84774	1.32517	1.2646	0.631351	0.336434	0.875817	0.711169	0.740843	0.00281151	0.811487
1700015G11Rik	115.363	119.574	110.03	114.496	133.121	184.534	119.708	121.254	-0.29285	0.003092	0.878923
Zfp759	30.959	29.459	26.6053	29.3892	37.0392	38.3955	31.0517	31.2367	-0.248176	0.00315336	0.882989
Lhfpl3	2.38981	0.190742	4.11822	1.82102	4.09209	4.58391	4.27956	4.6226	-1.02054	0.00326326	0.900325
Hsd3b1	41.5828	31.7479	54.2708	54.1247	52.8932	73.4477	59.9537	49.2074	-0.400888	0.00347493	0.937434
1700109G14Rik	40.6051	43.1288	42.385	40.29	45.2	55.4905	45.2439	49.563	-0.23005	0.0034977	0.937434
Fgf20	0.19553	0.169548	0.326195	0.202335	0.327367	0.672867	0.398099	0.355585	-0.97947	0.00369597	0.943005
Mgst2	1.71632	1.48355	1.7533	1.59339	2.9463	3.17509	1.69192	1.80528	-0.559531	0.00371954	0.943005
Dbf4	73.0849	60.0624	88.0116	71.8037	89.1608	86.3163	85.9296	82.7144	-0.230011	0.00361299	0.943005
Il9	0.325884	0.275516	0.14271	0.328795	0.1403	0.168217	0.0796197	0.0547053	1.21531	0.0036718	0.943005
Speer8-ps1	9.71134	12.0591	5.97345	8.19458	6.71103	6.2871	5.35443	6.23641	0.55476	0.00387405	0.96908
Znrf4	258.969	283.294	233.128	254.74	297.132	334.121	265.313	303.368	-0.217757	0.00399056	0.981299
Phf15	10.6673	10.3636	10.581	11.8619	8.81553	7.94824	9.11646	9.60078	0.293821	0.00402751	0.981299
Ltf	0.0434512	0.042387	0.0815488	0.0252919	0.21045	0.378488	0.0796197	0.0273527	-1.83875	0.00408881	0.983463
BC018473	0.108628	1.08087	0.101936	0.0252919	1.403	2.20785	0.0796197	1.5591	-1.8993	0.00454311	1
Tdpoz4	0	0	0.122323	0	0.303984	0	0	0.191469	-1.73264	0.0237704	1
Svs3b	0.0651768	0.0211935	0.0407744	0.0505838	0.233834	0.0841084	0.11943	0.164116	-1.70673	0.00560027	1
Has2	0.0217256	0.0211935	0.0611616	0	0.233834	0	0.0199049	0.082058	-1.47697	0.0618098	1
Foxe3	0.108628	0.0635805	0.0815488	0	0.1403	0.126163	0.139335	0.273527	-1.29274	0.00819876	1
C1rb	0.0869024	0	0.101936	0.0505838	0.444284	0.105136	0.0199049	0.0273527	-1.25942	0.0818146	1
Ido1	0.0651768	0.0211935	0.122323	0.0252919	0.303984	0.105136	0.0995247	0.082058	-1.25942	0.0370048	1
Olfr1431	0.0869024	0.042387	0.0611616	0.0252919	0.0701501	0.105136	0.218954	0.109411	-1.21857	0.0504402	1
D030025E07Rik	0.0217256	0.0635805	0.203872	0	0.537817	0.0630813	0	0.164116	-1.21549	0.0527864	1
Prg3	0.0434512	0.042387	0.14271	0	0.163684	0.0630813	0.218954	0.109411	-1.20338	0.0282429	1
Adam7	0	0.211935	0.183485	0.0505838	0.116917	0.65184	0.159239	0.082058	-1.19016	0.0996446	1
Crisp1	0.0869024	0.996095	0.0611616	0.177043	0.163684	2.12374	0.437908	0.0273527	-1.13705	0.169729	1
Mir5100	0.0434512	0.042387	0.0203872	0	0.0701501	0.0420542	0.0995247	0.0273527	-1.13585	0.238055	1
St6galnac1	0.108628	0.78416	0.14271	0.0505838	0.958718	0.778003	0.0597148	0.711169	-1.10284	0.0483647	1
Cyp2g1	0.0217256	0.0635805	0.0407744	0.0758757	0.0467667	0.210271	0.11943	0.0273527	-1.09421	0.152979	1
Cfd	0	0	0.101936	0.12646	0.0935335	0.231298	0.0199049	0.136763	-1.08879	0.103034	1
G6pc2	0.0869024	0.0211935	0.0611616	0.0505838	0.163684	0.105136	0.11943	0.082058	-1.08879	0.0873162	1
Mir471	0.0434512	0.042387	0.122323	0.0252919	0.0467667	0.126163	0.199049	0.136763	-1.08431	0.0809617	1
7530416G11Rik	0.152079	0.127161	0.14271	0.227627	0.327367	0.336434	0.338384	0.328232	-1.05576	0.00465011	1
Gm4858	0	0	0.224259	0.0252919	0.420901	0	0	0.164116	-1.02225	0.163255	1
Sncg	0.0217256	0.042387	0.0203872	0	0	0.0630813	0.0398099	0.082058	-0.992881	0.415231	1
Ucn	0.0434512	0.127161	0.122323	0.0758757	0.1403	0.210271	0.238859	0.136763	-0.98397	0.0332562	1
1700049E15Rik	8.34263	1.08087	0.632004	0.379379	10.4991	8.49495	0.716578	0.984696	-0.980668	0.119903	1
S1pr5	0.0869024	0.105968	0.183485	0.151751	0.303984	0.294379	0.179144	0.273527	-0.968799	0.0181043	1
5430401F13Rik	0.130354	0.148355	0.163098	0.303503	0.374134	0.231298	0.298574	0.574406	-0.965122	0.00747158	1
Saa3	0.0434512	0.0635805	0.0815488	0.0505838	0.0935335	0.189244	0.11943	0.0547053	-0.954525	0.138934	1
Elmod1	0.0651768	0.0635805	0.14271	0.0758757	0.187067	0.231298	0.159239	0.082058	-0.933677	0.0747476	1
Olfr46	0.347609	0.148355	0.122323	0.202335	0.374134	0.399515	0.378194	0.41029	-0.932006	0.00605399	1
Zc3h12d	0.325884	0.487451	0.224259	0.278211	1.07563	0.756976	0.338384	0.328232	-0.922278	0.00798029	1
Slpi	0.0869024	0.0211935	0.0611616	0.0505838	0.0233834	0.231298	0.0796197	0.0547053	-0.869182	0.23534	1
Abcb5	0.152079	0.042387	0.244647	0.0505838	0.374134	0.210271	0.179144	0.164116	-0.864473	0.0623499	1
Gbx1	0.0217256	0.042387	0.14271	0.101168	0.0701501	0.210271	0.159239	0.109411	-0.862432	0.157156	1
Grm3	0.304158	0	0.754327	0.252919	0.771651	0.525678	0.398099	0.82058	-0.859091	0.0213588	1
Pspn	0.130354	0.084774	0.0815488	0.101168	0.21045	0.189244	0.159239	0.164116	-0.858625	0.0866125	1
Myl2	0.238981	0.339096	0.163098	0.202335	0.257217	0.65184	0.358289	0.41029	-0.836447	0.0158538	1
Gm5535	0.0651768	0.169548	0.101936	0	0.257217	0.105136	0.0597148	0.246174	-0.834982	0.0984057	1
Bst1	0.0434512	0.042387	0.101936	0.0758757	0.0701501	0.14719	0.11943	0.136763	-0.831702	0.190784	1
Lmx1a	0.0651768	0.169548	0.0815488	0.101168	0.233834	0.14719	0.179144	0.191469	-0.825736	0.103066	1
Arsj	0.0434512	0.148355	0.244647	0.12646	0.491051	0.126163	0.179144	0.246174	-0.822944	0.0543259	1
Azgp1	0.238981	0.042387	0.0407744	0.177043	0.187067	0.210271	0.298574	0.136763	-0.818946	0.0958068	1
Tbx10	0.0651768	0.105968	0.0611616	0.177043	0.233834	0.168217	0.199049	0.082058	-0.813178	0.117532	1
Gm6634	0.130354	0.127161	0.122323	0.252919	0.233834	0.210271	0.298574	0.355585	-0.80964	0.0399139	1
Gm9961	0.108628	0.042387	0.0407744	0.12646	0.0467667	0.105136	0.238859	0.136763	-0.804125	0.183262	1
Syt6	0.0651768	0.0635805	0.122323	0.0505838	0.257217	0.126163	0.0199049	0.164116	-0.804125	0.156549	1
Gabrd	0.0869024	0.0635805	0.101936	0.12646	0.1403	0.210271	0.0995247	0.218821	-0.799033	0.104502	1
Gm5549	0.0434512	0.084774	1.89601	0.151751	2.64232	0.0630813	0.11943	1.53175	-0.797637	0.195013	1
Prr16	0.0651768	0.084774	0.0407744	0.0252919	0.116917	0.0841084	0.139335	0.0273527	-0.787867	0.284027	1
Nkg7	0.152079	0.148355	0.163098	0.252919	0.257217	0.378488	0.358289	0.191469	-0.787718	0.0590198	1
Pax4	0.0217256	0.127161	0.101936	0.0252919	0.233834	0.126163	0.0995247	0.0273527	-0.784873	0.165127	1
Oas1a	0.0434512	0.084774	0.122323	0.101168	0.0935335	0.231298	0.139335	0.136763	-0.782981	0.159722	1
Higd1b	0.0869024	0.0635805	0.183485	0.0758757	0.1403	0.105136	0.238859	0.246174	-0.781677	0.0960351	1
Mir27b	0.0434512	0.148355	0.122323	0.101168	0.21045	0.126163	0.199049	0.191469	-0.781677	0.129716	1
Ccl8	0.521414	0.296709	0.224259	0.480546	0.374134	0.630813	0.756387	0.82058	-0.780809	0.00986726	1
Gpr182	0.108628	0.275516	0.244647	0.328795	0.2806	0.378488	0.497623	0.464995	-0.77775	0.039232	1
Ccl12	0.0869024	0.042387	0.0407744	0.101168	0.0701501	0.0841084	0.218954	0.0547053	-0.76215	0.253726	1
Ceacam12	0.260707	0	0	0	0.187067	0.126163	0.11943	0	-0.76215	0.396328	1
Ppp1r1a	0	0.0635805	0.101936	0.0252919	0.1403	0.0420542	0.0796197	0.082058	-0.758094	0.343907	1
4930474G06Rik	0.282433	0.169548	0.224259	0.278211	0.233834	0.50465	0.557338	0.246174	-0.757641	0.0393682	1
Mir669g	0.0651768	0.127161	0.101936	0.227627	0.116917	0.273352	0.238859	0.218821	-0.75553	0.134163	1
Ido2	0.0869024	0.084774	0.183485	0.0758757	0.257217	0.105136	0.238859	0.136763	-0.752685	0.102434	1
Prph	0.130354	0.254322	0.326195	0.202335	0.818418	0.252325	0.218954	0.300879	-0.75031	0.0428976	1
Klrg1	0.217256	0.317903	0.36697	0.303503	0.374134	0.609786	0.517528	0.519701	-0.745442	0.0133134	1
Spp2	0.0869024	0.0635805	0.0611616	0.101168	0.257217	0.126163	0.0796197	0.0547053	-0.743363	0.231967	1
Tmprss11g	0.217256	0.211935	0.122323	0.0252919	0.327367	0.189244	0.298574	0.164116	-0.736769	0.0795382	1
Acnat2	0.217256	0.233129	0.468906	0.278211	0.420901	0.50465	0.477718	0.629111	-0.729366	0.0230236	1
Mir125a	0.0651768	0.084774	0.101936	0.101168	0.233834	0.105136	0.179144	0.0547053	-0.729035	0.200064	1
Rem2	0.19553	0.233129	0.203872	0.202335	0.35075	0.441569	0.278669	0.300879	-0.716677	0.0376672	1
Serpinb7	0.108628	0.275516	0.203872	0.177043	0.233834	0.294379	0.278669	0.492348	-0.711639	0.0444844	1
Il1r2	0.0869024	0.0635805	0.0815488	0.101168	0.233834	0.126163	0.11943	0.0547053	-0.706299	0.239024	1
Ifi44	0.19553	0.911321	0.530067	0.227627	1.09902	0.79903	0.139335	1.25822	-0.701591	0.0756243	1
2010109A12Rik	14.9038	15.4289	0.50968	6.47473	16.0176	17.5997	13.0775	13.6763	-0.697953	0.0912774	1
Olfr362	0.0869024	0.0635805	0.122323	0.101168	0.163684	0.0841084	0.179144	0.191469	-0.696841	0.214217	1
Il2rb	0.304158	0.0635805	0.163098	0.202335	0.2806	0.399515	0.199049	0.300879	-0.689472	0.0790284	1
Ly6d	0.108628	0.084774	0.203872	0.0505838	0.1403	0.14719	0.0597148	0.464995	-0.683155	0.150111	1
Rfpl4	0.0869024	0.127161	0.122323	0.12646	0.163684	0.252325	0.0796197	0.273527	-0.683155	0.164402	1
Hpd	0.477963	0.508644	0.50968	0.455254	0.678118	0.735949	0.796197	0.957343	-0.679293	0.0053154	1
Usp29	0.369335	0.254322	0.285421	0.404671	0.397517	0.630813	0.656863	0.328232	-0.67623	0.0335352	1
Adamts3	2.08566	2.37367	0.387357	1.44164	2.36172	2.43914	2.60755	2.57115	-0.675301	0.0133834	1
Nostrin	0.238981	0.296709	0.285421	0.151751	0.561201	0.294379	0.278669	0.492348	-0.672036	0.0358317	1
6720468P15Rik	2.99813	3.00948	2.60956	2.37744	6.47719	6.37121	1.99049	2.70791	-0.671292	0.00733553	1
Rtbdn	0.19553	0.233129	0.346583	0.480546	0.701501	0.273352	0.577243	0.41029	-0.670791	0.0391758	1
Dpt	0.347609	0.254322	0.591229	0.480546	0.724884	0.925192	0.597148	0.355585	-0.670556	0.037256	1
Mir5112	0.0651768	0.233129	0.163098	0.12646	0.0935335	0.14719	0.418004	0.273527	-0.670038	0.137415	1
Ppp1r17	0.0869024	0.0635805	0.224259	0.227627	0.257217	0.168217	0.238859	0.300879	-0.670038	0.109742	1
Ccdc80	1.82495	2.35248	1.63098	2.27627	1.89405	1.76628	6.17053	2.46174	-0.66761	0.0137194	1
Bcat1	0.369335	0.572225	0.387357	0.303503	1.02887	0.756976	0.378194	0.464995	-0.664991	0.022546	1
2310040G24Rik	0.108628	0.0635805	0.183485	0.12646	0.187067	0.399515	0.0995247	0.0547053	-0.659576	0.255318	1
Adora2a	0.130354	0.190742	0.0815488	0.0758757	0.2806	0.126163	0.179144	0.191469	-0.659576	0.138472	1
Olfr317	0.325884	0.317903	0.224259	0.177043	0.467667	0.50465	0.338384	0.355585	-0.659328	0.0467612	1
Cadm3	0.0651768	0.127161	0.183485	0.151751	0.2806	0.294379	0.11943	0.136763	-0.656562	0.188167	1
2900009J06Rik	0.173805	0.127161	0.0815488	0.202335	0.233834	0.294379	0.0597148	0.355585	-0.654002	0.143856	1
Mir138-1	0.152079	0.042387	0.0407744	0	0.0233834	0.210271	0.0796197	0.0547053	-0.653607	0.393346	1
Olfr643	0.238981	0.275516	0.326195	0.12646	0.374134	0.336434	0.537433	0.273527	-0.651351	0.0552971	1
8430408G22Rik	0.0434512	0.127161	0.0815488	0.0252919	0.35075	0.0210271	0.0398099	0.0547053	-0.648969	0.248677	1
Il17b	0.152079	0.36029	0.387357	0.303503	0.491051	0.567732	0.378194	0.464995	-0.646188	0.0360419	1
Eps8l1	0.19553	0.169548	0.265034	0.151751	0.467667	0.462596	0.159239	0.136763	-0.645405	0.110219	1
D930032P07Rik	0.716944	0.445064	0.489293	0.252919	0.818418	0.820057	0.855912	0.464995	-0.642792	0.0208862	1
Olfr1420	0.108628	0.105968	0.14271	0.101168	0.187067	0.189244	0.199049	0.136763	-0.639095	0.157495	1
1110035M17Rik	0.0434512	0.105968	0.14271	0.227627	0.233834	0.189244	0.258764	0.082058	-0.637683	0.199328	1
Pfpl	0.173805	0.084774	0.101936	0.151751	0.327367	0.14719	0.139335	0.191469	-0.637683	0.167598	1
Slc25a48	0.0869024	0.148355	0.122323	0.202335	0.1403	0.168217	0.298574	0.246174	-0.636493	0.17193	1
Aqp12	0.19553	0.254322	0.265034	0.227627	0.420901	0.399515	0.358289	0.273527	-0.630723	0.0683519	1
Emx2os	0.238981	0.211935	0.50968	0.0758757	0.654734	0.252325	0.437908	0.328232	-0.629735	0.080748	1
Zfp804b	0.260707	0.105968	0.285421	0.0758757	0.35075	0.189244	0.318479	0.300879	-0.618845	0.115422	1
Rep15	0.130354	0.169548	0.265034	0.12646	0.444284	0.189244	0.298574	0.136763	-0.618613	0.127009	1
Olfr1352	0.0651768	0.105968	0.203872	0.202335	0.257217	0.273352	0.199049	0.136763	-0.617703	0.180744	1
Gm10549	0.0651768	0.148355	0.122323	0.151751	0.116917	0.0841084	0.318479	0.218821	-0.616823	0.228971	1
Gm12360	0.0651768	0.148355	0.183485	0.0758757	0.257217	0.273352	0.0796197	0.136763	-0.616823	0.183021	1
Gm15413	0.0869024	0.148355	0.163098	0.0758757	0.257217	0.14719	0.199049	0.136763	-0.616823	0.17399	1
Car3	0.0651768	0.0635805	0.0815488	0.202335	0.0233834	0.336434	0.0597148	0.191469	-0.615556	0.317184	1
Hsf3	0.0651768	0.105968	0.122323	0.101168	0.0935335	0.105136	0.258764	0.136763	-0.615556	0.276214	1
Skint4	0.108628	0.0211935	0.14271	0.12646	0.187067	0.126163	0.11943	0.191469	-0.615556	0.223864	1
Dnase2b	0.0434512	0.148355	0.0815488	0.0252919	0.0935335	0.0841084	0.0398099	0.300879	-0.613576	0.230008	1
Slc34a1	0.173805	0.254322	0.346583	0.252919	0.514434	0.315407	0.278669	0.519701	-0.609644	0.0521224	1
Abra	0.19553	0.0635805	0.285421	1.84631	0.21045	0.231298	2.4284	0.136763	-0.606676	0.623824	1
4930483O08Rik	0.19553	0.169548	0.183485	0.278211	0.163684	0.50465	0.238859	0.328232	-0.606149	0.140185	1
Olfr700	0.130354	0.148355	0.183485	0.227627	0.35075	0.210271	0.238859	0.246174	-0.602971	0.129133	1
1810013A23Rik	0.130354	0.148355	0.0815488	0.303503	0.187067	0.315407	0.218954	0.246174	-0.60162	0.17897	1
Fbxw15	1.10801	0.148355	0.203872	0.177043	1.16917	0.94622	0.218954	0.136763	-0.601563	0.288183	1
Snora41	0.108628	0.127161	0.224259	0.12646	0.374134	0.189244	0.179144	0.164116	-0.600069	0.159347	1
Mageb1	0.217256	0.190742	0.0203872	0.0252919	0.187067	0.210271	0.139335	0.164116	-0.593648	0.229451	1
Olfr357	0.0434512	0.105968	0.101936	0.227627	0.1403	0.189244	0.238859	0.109411	-0.593648	0.256373	1
Lrrc15	0.0434512	0.127161	0.163098	0.12646	0.21045	0.0841084	0.159239	0.273527	-0.593648	0.216206	1
Grm2	0.173805	0.317903	0.101936	0.202335	0.35075	0.420542	0.258764	0.136763	-0.592209	0.126477	1
Tlr1	0.152079	0.105968	0.0815488	0.0758757	0.233834	0.105136	0.159239	0.136763	-0.590608	0.283651	1
Nlrp4a	0.0651768	0.169548	0.163098	0.278211	0.35075	0.378488	0.159239	0.082058	-0.586107	0.234757	1
Cd1d1	0.586591	0.402677	0.550455	0.505838	0.888568	0.546705	0.836007	0.82058	-0.584622	0.0200164	1
9330182O14Rik	0.477963	0.36029	0.305808	0.607006	0.607967	0.714921	0.716578	0.492348	-0.583557	0.0490534	1
Ms4a4c	0.173805	0.36029	0.163098	0.151751	0.303984	0.336434	0.258764	0.41029	-0.582007	0.0892034	1
Lhx3	0.217256	0.339096	0.224259	0.278211	0.374134	0.378488	0.497623	0.300879	-0.579431	0.0789026	1
Sec14l3	1.21663	1.41997	1.10091	1.41635	1.403	1.91347	2.52793	1.66851	-0.578064	0.006255	1
Arl5c	0.217256	0.317903	0.285421	0.177043	0.397517	0.273352	0.418004	0.437643	-0.577536	0.0697526	1
2010002M12Rik	0.130354	0.042387	0.224259	0.0758757	0.233834	0.14719	0.199049	0.136763	-0.572763	0.221055	1
Gm20750	0.0651768	0.190742	0.203872	0	0.303984	0.189244	0.0597148	0.191469	-0.572763	0.238632	1
Dennd1c	0.130354	0.084774	0.326195	0.12646	0.2806	0.336434	0.238859	0.136763	-0.571433	0.162406	1
Snord70	0.19553	0.233129	0.163098	0.303503	0.2806	0.399515	0.358289	0.246174	-0.570698	0.145432	1
Mir670	0.152079	0.084774	0.101936	0.101168	0.0467667	0.105136	0.258764	0.246174	-0.567748	0.321554	1
4930573O16Rik	0.477963	0.466257	0.265034	0.379379	0.584584	0.94622	0.358289	0.437643	-0.566494	0.0826308	1
Kcnd1	0.173805	0.148355	0.305808	0.151751	0.303984	0.399515	0.218954	0.246174	-0.564857	0.137487	1
Defb15	1.19491	0.572225	1.16207	1.01168	1.49654	1.53498	1.27392	1.5591	-0.564377	0.00652929	1
Actl6b	0.0651768	0.084774	0.244647	0.202335	0.21045	0.315407	0.199049	0.136763	-0.56377	0.235501	1
A930017M01Rik	0.173805	0.042387	0.14271	0.0252919	0.1403	0.0630813	0.199049	0.191469	-0.56161	0.266403	1
Gm5480	0.0869024	0.0635805	0.101936	0.151751	0.163684	0.0841084	0.218954	0.109411	-0.56161	0.336615	1
Kng1	0.0869024	0.169548	0.0815488	0.0505838	0.257217	0.0841084	0.0796197	0.191469	-0.56161	0.221439	1
Snord47	0.152079	0.105968	0.0407744	0.101168	0.0467667	0.189244	0.218954	0.109411	-0.56161	0.339362	1
Tdo2	0.0651768	0.084774	0.122323	0.12646	0.0935335	0.105136	0.179144	0.218821	-0.56161	0.331483	1
Psg20	0.325884	0.169548	0.265034	0.354087	0.374134	0.567732	0.378194	0.273527	-0.561342	0.103403	1
Slc9b2	0.0434512	0.105968	0.224259	0.177043	0.467667	0.105136	0.139335	0.109411	-0.559008	0.27276	1
Olfr325	0.238981	0.317903	0.14271	0.151751	0.35075	0.357461	0.318479	0.218821	-0.556583	0.130025	1
Apol8	0.217256	0.36029	0.14271	0.303503	0.491051	0.252325	0.418004	0.328232	-0.555921	0.112686	1
Nr1i2	0.238981	0.720579	0.591229	0.404671	0.841801	0.735949	0.617053	0.738522	-0.555703	0.0289545	1
Nkain4	0.9342	0.656999	0.774714	0.733465	0.795034	1.40882	1.15449	1.17616	-0.555459	0.0109769	1
Olfr194	0.238981	0.127161	0.183485	0.101168	0.163684	0.168217	0.437908	0.164116	-0.553127	0.270216	1
Gm5512	1.21663	5.38315	1.54943	0.986384	5.12096	5.84553	1.25401	1.28558	-0.551587	0.172354	1
A930001C03Rik	0.54314	0.317903	0.326195	0.354087	0.584584	0.441569	0.636958	0.601759	-0.550545	0.0478388	1
2900052N01Rik	0.977652	0.635805	0.958199	0.708173	1.19255	0.778003	0.875817	2.24292	-0.549503	0.0234233	1
Tfap2b	0.108628	0.105968	0.305808	0.252919	0.467667	0.210271	0.258764	0.191469	-0.5489	0.172077	1
F2rl3	0.0434512	0.190742	0.265034	0.101168	0.233834	0.189244	0.179144	0.328232	-0.548081	0.169682	1
Dclk3	0.521414	0.42387	0.285421	0.379379	0.607967	0.841084	0.358289	0.547053	-0.546664	0.0595301	1
Ccl26	0.152079	0.127161	0.244647	0.202335	0.21045	0.357461	0.298574	0.164116	-0.544345	0.167125	1
Snord95	0.0651768	0.084774	0.101936	0.0505838	0.0935335	0.0841084	0.179144	0.082058	-0.544024	0.42011	1
4930557J02Rik	0.477963	0.487451	0.387357	0.303503	0.678118	0.630813	0.636958	0.464995	-0.543079	0.0435045	1
Ptprv	30.242	31.5571	11.8042	15.5798	30.071	28.9123	52.7481	12.9925	-0.54301	0.058123	1
D7Ertd143e	0.695219	0.402677	0.591229	0.202335	0.303984	0.820057	0.995247	0.629111	-0.542678	0.102247	1
Pou2af1	0.434512	0.381483	0.652391	0.708173	0.865184	0.756976	0.716578	0.82058	-0.540693	0.0285048	1
Defb13	0.0434512	0.0211935	0.183485	0.177043	0.1403	0.14719	0.179144	0.136763	-0.538607	0.351684	1
Zic1	0.0869024	0.127161	0.122323	0.0758757	0.1403	0.105136	0.179144	0.191469	-0.538607	0.278857	1
Htra4	0.130354	0.190742	0.326195	0.12646	0.163684	0.441569	0.278669	0.246174	-0.536976	0.175351	1
Kng2	0.238981	0.190742	0.183485	0.177043	0.187067	0.378488	0.318479	0.246174	-0.536976	0.145339	1
Olfr93	0.217256	0.148355	0.0815488	0.379379	0.35075	0.336434	0.159239	0.328232	-0.536976	0.18524	1
Cxcl1	0.108628	0.084774	0.224259	0.227627	0.303984	0.273352	0.238859	0.082058	-0.533309	0.256584	1
Ptpn5	0.0434512	0.105968	0.163098	0.0505838	0.2806	0.0420542	0.0796197	0.164116	-0.528548	0.27223	1
3110021A11Rik	0.173805	0.127161	0.14271	0.151751	0.163684	0.273352	0.218954	0.191469	-0.526534	0.26064	1
Tecrl	0.130354	0.127161	0.183485	0.151751	0.187067	0.336434	0.159239	0.164116	-0.526534	0.234521	1
BC035044	0.19553	0.169548	0.163098	0.177043	0.21045	0.294379	0.218954	0.300879	-0.525995	0.151412	1
Prss33	0.152079	0.254322	0.224259	0.252919	0.374134	0.294379	0.398099	0.164116	-0.52029	0.180257	1
Mug1	0.108628	0.148355	0.244647	0.151751	0.467667	0.231298	0.0995247	0.164116	-0.519376	0.212764	1
Clvs2	0.260707	0.296709	0.36697	0.354087	0.374134	0.588759	0.437908	0.41029	-0.517597	0.110686	1
Agmat	0.108628	0.0635805	0.14271	0.12646	0.233834	0.105136	0.139335	0.164116	-0.517557	0.357178	1
Scarna10	47.4704	26.831	20.3872	59.4613	18.1455	100.552	52.1708	35.2029	-0.514406	0.19416	1
Rdm1	1.58597	4.17512	1.79407	4.65371	4.23239	5.34088	4.91652	1.96939	-0.513696	0.101353	1
Defb11	1.39044	1.05968	1.34556	1.71985	1.94082	2.27093	1.6322	1.96939	-0.513441	0.00578773	1
Lingo2	0.152079	0.148355	0.244647	0.252919	0.303984	0.294379	0.179144	0.382937	-0.508546	0.163158	1
Gm5506	31.0241	36.7072	27.5227	24.3308	32.8302	73.1953	30.2754	32.0573	-0.507355	0.00490228	1
Ccl1	0.0651768	0.317903	0.101936	0.202335	0.303984	0.231298	0.238859	0.191469	-0.506211	0.260188	1
Snora70	0.173805	0.105968	0.183485	0.227627	0.163684	0.336434	0.159239	0.328232	-0.506211	0.218295	1
Skint11	0.0434512	0.0635805	0.203872	0.0758757	0.21045	0.126163	0.139335	0.082058	-0.505569	0.344301	1
Rergl	0.0434512	0.084774	0.203872	0.252919	0.163684	0.14719	0.258764	0.246174	-0.502981	0.339313	1
Gbp4	0.282433	0.402677	0.530067	0.328795	0.678118	0.252325	0.497623	0.875285	-0.50108	0.076613	1
1810007I06Rik	0.434512	0.551031	0.448519	0.480546	0.584584	0.988274	0.537433	0.574406	-0.500343	0.0580166	1
Fabp2	0.347609	0.317903	0.122323	0.328795	0.303984	0.441569	0.398099	0.41029	-0.500155	0.157193	1
Creb3l3	0.54314	0.678192	0.611616	0.607006	0.701501	0.94622	0.836007	0.984696	-0.499635	0.0290577	1
Arg2	0.673493	1.08087	0.591229	1.03697	1.37962	1.09341	1.15449	1.09411	-0.496358	0.0388068	1
AA465934	0.217256	0.190742	0.36697	0.278211	0.397517	0.441569	0.278669	0.382937	-0.494849	0.121526	1
Clec4a4	0.54314	0.402677	0.530067	0.607006	0.514434	1.0093	0.617053	0.765875	-0.49314	0.063137	1
6430562O15Rik	0.0869024	0.105968	0.163098	0.177043	0.0701501	0.14719	0.358289	0.136763	-0.492661	0.408446	1
Gm6213	0.19553	0.042387	0.0815488	0.227627	0.163684	0.189244	0.218954	0.164116	-0.492661	0.343304	1
Acsm4	0.0651768	0.0211935	0.203872	0.0505838	0.187067	0.0630813	0.139335	0.109411	-0.490491	0.375345	1
2510003D18Rik	0.19553	0.254322	0.101936	0.227627	0.163684	0.336434	0.358289	0.191469	-0.490301	0.294464	1
Fam159a	0.130354	0.211935	0.122323	0.12646	0.1403	0.273352	0.218954	0.191469	-0.488312	0.25033	1
Tead4	0.19553	0.211935	0.122323	0.0505838	0.2806	0.168217	0.218954	0.164116	-0.488312	0.257676	1
Cyp2ab1	0.19553	0.211935	0.183485	0.252919	0.374134	0.378488	0.238859	0.164116	-0.487385	0.203815	1
Chkb	0.347609	0.36029	0.448519	0.404671	0.444284	0.778003	0.457813	0.492348	-0.48632	0.0985217	1
2310030A07Rik	0.304158	0.529838	0.305808	0.505838	0.537817	0.630813	0.457813	0.683817	-0.484975	0.0706498	1
Gm9899	0.108628	0.127161	0.265034	0.151751	0.327367	0.252325	0.139335	0.218821	-0.484816	0.207269	1
Gm17455	0.130354	0.042387	0.0815488	0.177043	0.163684	0.273352	0.0199049	0.136763	-0.484662	0.432259	1
Tmprss11a	0.108628	0.084774	0.122323	0.101168	0.0935335	0.231298	0.11943	0.136763	-0.484662	0.409318	1
Clcnkb	0.152079	0.105968	0.326195	0.12646	0.303984	0.315407	0.199049	0.191469	-0.481944	0.289216	1
1700025M24Rik	18.6623	21.2147	7.48211	12.6207	20.8813	26.7044	17.7751	17.7792	-0.480666	0.0095201	1
Batf2	0.0651768	0.127161	0.101936	0.202335	0.163684	0.0630813	0.218954	0.246174	-0.480389	0.322362	1
Rgn	0.282433	0.148355	0.163098	0.202335	0.233834	0.231298	0.418004	0.191469	-0.479544	0.215573	1
Lep	0.217256	0.211935	0.346583	0.328795	0.514434	0.336434	0.338384	0.355585	-0.479169	0.152834	1
E330013P04Rik	1.0211	0.974901	0.958199	1.18872	1.63684	2.0186	1.01515	1.01205	-0.478865	0.0412564	1
Cplx3	0.130354	0.275516	0.285421	0.151751	0.491051	0.294379	0.258764	0.136763	-0.477507	0.223651	1
Irx3	0.0869024	0.169548	0.163098	0.12646	0.327367	0.105136	0.179144	0.164116	-0.477123	0.290424	1
Clvs1	0.369335	0.529838	0.346583	0.354087	0.584584	0.525678	0.457813	0.711169	-0.475753	0.0727329	1
Afm	3.91061	4.13273	0.0203872	0.758757	5.47171	4.71007	0.995247	1.14881	-0.475326	0.4357	1
Scgb1c1	0.716944	0.699386	0.611616	0.708173	0.771651	1.07238	0.855912	1.12146	-0.474921	0.0444117	1
Cyp4a29-ps	0.0217256	0.0635805	0.122323	0.101168	0.0935335	0.105136	0.139335	0.082058	-0.470949	0.514469	1
Tnfrsf9	1.0211	1.03848	1.06013	1.08755	1.16917	1.55601	1.35354	1.80528	-0.470892	0.0110887	1
Gap43	0.217256	0.190742	0.203872	0.278211	0.233834	0.420542	0.318479	0.218821	-0.468057	0.236811	1
Tspan1	1.32526	1.08087	0.897037	1.01168	1.30947	1.7032	1.41325	1.53175	-0.466795	0.0133999	1
Gm20139	0.521414	0.635805	0.937812	0.758757	0.865184	0.925192	1.05496	1.12146	-0.465694	0.0439558	1
Pglyrp1	0.130354	0.127161	0.14271	0.101168	0.187067	0.105136	0.278669	0.109411	-0.463899	0.319519	1
Vwa2	0.695219	1.16564	0.693165	0.556422	0.958718	0.94622	1.35354	1.0394	-0.462017	0.0463809	1
Tbx6	0.347609	0.339096	0.36697	0.581714	0.444284	0.65184	0.477718	0.656464	-0.461143	0.108219	1
BB287469	0.434512	0.381483	0.754327	0.404671	0.724884	0.735949	0.676768	0.601759	-0.459474	0.0664904	1
Tlr8	0.304158	0.42387	0.285421	0.581714	0.514434	0.609786	0.537433	0.464995	-0.45634	0.146095	1
Slc25a43	0.673493	0.720579	1.01936	1.08755	1.00548	1.34573	1.27392	1.09411	-0.45432	0.0417849	1
Odam	0.391061	0.127161	0.428131	0.151751	0.257217	0.420542	0.418004	0.437643	-0.450743	0.196706	1
Kncn	0.152079	0.233129	0.14271	0.202335	0.187067	0.210271	0.398099	0.164116	-0.449702	0.310505	1
9530036O11Rik	0.0869024	0.148355	0.224259	0.12646	0.163684	0.210271	0.258764	0.164116	-0.449049	0.300774	1
Snora33	0.0869024	0.190742	0.101936	0.227627	0.116917	0.168217	0.338384	0.164116	-0.449049	0.389503	1
Edil3	0.586591	0.762966	0.591229	0.65759	0.958718	1.11444	0.816102	0.601759	-0.448776	0.0574458	1
Star	73.6063	47.8549	83.1798	62.6481	124.166	52.3365	106.989	83.4803	-0.44869	0.0360326	1
Clec2i	0.108628	0.190742	0.0407744	0.12646	0.1403	0.294379	0.0796197	0.109411	-0.448027	0.442606	1
Olfr638	0.108628	0.169548	0.0611616	0.12646	0.116917	0.168217	0.238859	0.082058	-0.448027	0.433174	1
Trat1	0.0869024	0.084774	0.0815488	0.227627	0.187067	0.210271	0.0995247	0.136763	-0.448027	0.435154	1
Msln	0.130354	0.042387	0.224259	0.0505838	0.187067	0.168217	0.0995247	0.191469	-0.448027	0.307113	1
Gucy2d	3.04158	2.88232	2.34453	1.92218	3.18014	4.37364	3.40374	2.87203	-0.446264	0.0064758	1
Npy6r	0.890749	0.78416	0.73394	1.21401	1.23932	1.51395	0.895722	1.23087	-0.44537	0.0678119	1
D16Ertd519e	0.238981	0.402677	0.387357	0.303503	0.374134	0.567732	0.418004	0.464995	-0.44515	0.14401	1
Ptprr	1.45561	1.46235	1.01936	1.5681	1.80052	2.31298	1.55258	1.75057	-0.444983	0.0213778	1
Unc5c	0.955926	0.0635805	0.835876	1.41635	0.187067	1.32471	1.6123	1.06675	-0.444458	0.428053	1
Olfr702	0.238981	0.317903	0.305808	0.278211	0.420901	0.399515	0.278669	0.492348	-0.443851	0.185494	1
Nefl	0.217256	0.275516	0.224259	0.227627	0.397517	0.315407	0.0995247	0.547053	-0.442011	0.174165	1
Rnf39	0.369335	0.381483	0.468906	0.404671	0.771651	0.378488	0.577243	0.492348	-0.441581	0.103417	1
Clca2	0.19553	0.233129	0.265034	0.177043	0.327367	0.336434	0.278669	0.246174	-0.441214	0.227122	1
Tlr5	0.304158	0.317903	0.448519	0.505838	0.631351	0.315407	0.676768	0.492348	-0.441113	0.155579	1
Insl3	1.39044	1.05968	1.5902	4.35021	2.26819	2.77558	2.46821	3.50114	-0.439461	0.165392	1
Il13	0.608316	0.635805	0.693165	0.581714	0.724884	0.79903	0.756387	1.23087	-0.43923	0.0456596	1
Snora61	0.217256	0.148355	0.122323	0.278211	0.163684	0.189244	0.278669	0.41029	-0.439199	0.281828	1
Havcr1	0.608316	0.233129	0.652391	0.328795	0.444284	0.714921	0.517528	0.875285	-0.438585	0.121707	1
Cyp2j13	0.108628	0.105968	0.265034	0.12646	0.233834	0.168217	0.218954	0.218821	-0.436323	0.307549	1
Rs1	0.456237	0.402677	0.448519	0.581714	0.607967	0.567732	0.617053	0.765875	-0.434473	0.145549	1
Vmn2r90	0.19553	0.127161	0.163098	0.0505838	0.116917	0.252325	0.139335	0.246174	-0.43437	0.338364	1
4930425K10Rik	2.93295	2.75516	2.28337	3.36382	2.9463	4.71007	4.29947	2.87203	-0.433256	0.023967	1
Fstl5	0.760396	0.762966	1.22323	0.935801	1.98759	1.09341	1.01515	0.902638	-0.432648	0.0677037	1
Samd11	0.716944	1.10206	0.754327	2.63036	1.44977	3.36434	0.915627	0.793227	-0.431349	0.359899	1
Chst5	0.369335	0.317903	0.448519	0.404671	0.491051	0.546705	0.398099	0.683817	-0.430559	0.110934	1
Insrr	0.304158	0.339096	0.632004	0.151751	0.607967	0.567732	0.398099	0.41029	-0.429565	0.152659	1
Fam19a4	1.73805	1.9498	0.795101	1.39105	1.75375	2.33401	1.77154	2.0241	-0.429074	0.0382006	1
Gm11627	0.130354	0.042387	0.0815488	0.177043	0.0935335	0.231298	0.139335	0.082058	-0.428621	0.496711	1
F630028O10Rik	0.304158	0.233129	0.326195	0.581714	0.537817	0.336434	0.517528	0.519701	-0.428478	0.187997	1
Chrna10	1.04283	1.03848	1.14168	1.16343	1.19255	1.59806	1.67201	1.36763	-0.428436	0.0310365	1
Ffar1	0.325884	0.381483	0.305808	0.328795	0.514434	0.462596	0.437908	0.382937	-0.427282	0.157805	1
A930011G23Rik	0.695219	0.678192	0.448519	0.429962	0.935335	0.883138	0.537433	0.711169	-0.427033	0.0818836	1
Chrm1	0.19553	0.211935	0.387357	0.177043	0.397517	0.189244	0.358289	0.41029	-0.42634	0.219653	1
Fuom	0.238981	0.233129	0.265034	0.252919	0.21045	0.399515	0.398099	0.300879	-0.42634	0.230485	1
Cd3d	3.34574	3.13664	3.75125	4.072	3.53089	4.85726	4.08051	7.11169	-0.426078	0.0101071	1
Lrg1	1.80322	0.826547	1.54943	2.52919	1.98759	2.58633	1.41325	3.03615	-0.425475	0.093946	1
1700123O21Rik	0.260707	0.275516	0.163098	0.227627	0.2806	0.420542	0.139335	0.437643	-0.424453	0.233425	1
Crisp4	0.608316	0.572225	0.50968	0.607006	0.631351	0.94622	0.855912	0.574406	-0.423756	0.0916576	1
Sirpb1a	0.325884	0.296709	0.224259	0.303503	0.257217	0.546705	0.398099	0.300879	-0.422865	0.231585	1
Gm5523	0.217256	0.296709	0.36697	0.177043	0.303984	0.462596	0.338384	0.328232	-0.42103	0.21249	1
Gsdma2	0.260707	0.0211935	0.36697	0.12646	0.233834	0.231298	0.338384	0.246174	-0.41973	0.331927	1
Hnf4a	0.0869024	0.190742	0.36697	0.12646	0.327367	0.315407	0.199049	0.218821	-0.41973	0.318969	1
Stbd1	4.90998	3.85722	0.87665	3.4397	3.81149	4.0372	5.11557	4.18496	-0.419568	0.128626	1
4921508D12Rik	0.325884	0.508644	0.448519	0.455254	0.678118	0.588759	0.557338	0.492348	-0.41918	0.129511	1
Mogat2	0.434512	0.36029	0.224259	0.455254	0.491051	0.441569	0.437908	0.601759	-0.418105	0.162699	1
Gzma	0.130354	0.084774	0.163098	0.12646	0.1403	0.14719	0.238859	0.136763	-0.416973	0.45287	1
Olfr639	0.217256	0.084774	0.163098	0.0252919	0.187067	0.189244	0.218954	0.0547053	-0.416973	0.472155	1
Slc38a1	2.15083	3.79364	5.17835	1.34047	6.64088	2.50223	3.84165	4.51319	-0.416929	0.102673	1
Mir195	0.130354	0.296709	0.183485	0.101168	0.116917	0.231298	0.358289	0.246174	-0.416722	0.339937	1
Snord49a	0.130354	0.169548	0.346583	0.303503	0.514434	0.210271	0.258764	0.300879	-0.416587	0.244674	1
Slc17a3	0.217256	0.211935	0.428131	0.303503	0.514434	0.294379	0.338384	0.437643	-0.416503	0.223869	1
Kcna1	0.412786	0.296709	0.448519	0.202335	0.584584	0.357461	0.418004	0.519701	-0.416445	0.147735	1
Tmem132c	0.673493	0.614612	0.774714	0.632298	1.00548	0.862111	0.855912	0.902638	-0.416296	0.0478205	1
Sry	0.217256	0.296709	0.346583	0.227627	0.491051	0.336434	0.298574	0.355585	-0.414315	0.203175	1
Mir3473d	0.282433	0.211935	0.14271	0.252919	0.2806	0.231298	0.358289	0.300879	-0.413862	0.318451	1
Klk1b27	4.60582	4.85331	7.11514	13.7588	9.30658	7.5277	11.6046	10.7222	-0.413405	0.08139	1
Bcl2l15	0.825572	0.741773	1.63098	0.885217	1.61345	1.09341	1.13458	1.80528	-0.413291	0.062604	1
Figf	0.890749	1.14445	1.32517	1.31518	1.47315	1.42984	1.43316	1.96939	-0.412565	0.0264268	1
Gdf15	0.173805	0.296709	0.163098	0.177043	0.21045	0.231298	0.298574	0.355585	-0.410691	0.244333	1
Apom	0.282433	0.275516	0.407744	0.379379	0.467667	0.525678	0.398099	0.382937	-0.409191	0.186809	1
Tgm7	0.347609	0.254322	0.428131	0.303503	0.491051	0.441569	0.398099	0.464995	-0.409191	0.165809	1
Slc36a2	0.347609	0.296709	0.489293	0.354087	0.444284	0.609786	0.398099	0.547053	-0.408271	0.15662	1
Sapcd1	0.282433	0.317903	0.36697	0.12646	0.257217	0.378488	0.378194	0.492348	-0.407832	0.176981	1
Adh1	3.41092	4.13273	5.38222	4.45138	6.33689	4.87829	5.95157	6.04494	-0.406747	0.0102566	1
Ugt1a6b	1.82495	1.92861	0.897037	0.809341	1.70699	0.988274	3.56298	0.683817	-0.405576	0.320606	1
Adamts13	0.0217256	0.105968	0.163098	0.0758757	0.0935335	0.0630813	0.0597148	0.328232	-0.404351	0.422041	1
Calcr	0.108628	0.084774	0.101936	0.0758757	0.233834	0.0630813	0.11943	0.082058	-0.404351	0.569588	1
Gdf6	0.0869024	0.127161	0.0611616	0.101168	0.233834	0.14719	0.0597148	0.0547053	-0.404351	0.556104	1
Skint6	0.0217256	0.127161	0.14271	0.0758757	0.116917	0.168217	0.0995247	0.109411	-0.404351	0.488531	1
Lrrn1	0.369335	0.296709	0.672778	1.08755	0.537817	0.94622	0.975342	0.574406	-0.40385	0.296292	1
Gpr63	0.173805	0.127161	0.305808	0.0505838	0.21045	0.189244	0.278669	0.218821	-0.402492	0.364726	1
Hsd3b2	0.0434512	0.042387	0.530067	0.0252919	0.35075	0.0420542	0.0597148	0.547053	-0.402492	0.415646	1
Gm17727	0.19553	0.190742	0.265034	0.354087	0.303984	0.189244	0.398099	0.437643	-0.401782	0.278432	1
Mogat1	0.282433	0.339096	0.163098	0.202335	0.2806	0.336434	0.457813	0.191469	-0.401782	0.305559	1
Olfr279	0.19553	0.36029	0.203872	0.227627	0.420901	0.294379	0.218954	0.41029	-0.401782	0.235444	1
1700012I11Rik	0.630042	1.16564	0.73394	0.834633	1.23932	1.40882	1.05496	0.656464	-0.40171	0.108454	1
Kiss1r	0.260707	0.169548	0.346583	0.379379	0.491051	0.441569	0.318479	0.246174	-0.40157	0.265993	1
Rtp4	0.238981	0.36029	0.224259	0.328795	0.561201	0.294379	0.378194	0.273527	-0.40157	0.239869	1
Snx31	0.347609	0.508644	0.591229	0.278211	0.771651	0.462596	0.418004	0.738522	-0.401091	0.105794	1
Rgl3	1.56424	1.80145	1.7533	2.42802	2.43187	2.27093	2.76679	2.32498	-0.400408	0.021096	1
Gm13752	0.217256	0.169548	0.203872	0.708173	0.397517	0.441569	0.358289	0.437643	-0.398622	0.320484	1
Coch	0.586591	0.572225	1.16207	0.65759	1.37962	0.693894	1.13458	0.738522	-0.398382	0.172341	1
BC030476	0.760396	0.741773	0.550455	0.65759	1.07563	1.03033	0.597148	0.902638	-0.398176	0.0915645	1
Gimap9	0.152079	0.211935	0.224259	0.177043	0.21045	0.231298	0.298574	0.273527	-0.397683	0.306012	1
Irx6	0.238981	0.211935	0.122323	0.202335	0.257217	0.210271	0.278669	0.273527	-0.397683	0.30365	1
Mir181b-2	0.108628	0.042387	0.183485	0.12646	0.163684	0.105136	0.199049	0.136763	-0.396026	0.52374	1
Pcdhb2	0.217256	0.190742	0.36697	0.227627	0.35075	0.273352	0.398099	0.300879	-0.394807	0.271333	1
Gm6902	0.0434512	0.042387	0.122323	0.101168	0.116917	0.0630813	0.0597148	0.191469	-0.393973	0.530942	1
Cel	0.304158	0.317903	0.285421	0.354087	0.514434	0.483623	0.338384	0.300879	-0.393033	0.235275	1
Pcdhb7	0.304158	0.190742	0.326195	0.455254	0.397517	0.399515	0.517528	0.300879	-0.393033	0.265763	1
4933439K11Rik	1.47734	2.01338	1.4271	1.82102	2.59555	1.95552	2.4085	1.77792	-0.392006	0.0345908	1
Crp	0.304158	0.296709	0.428131	0.480546	0.678118	0.462596	0.437908	0.382937	-0.39183	0.177524	1
Naip5	0.977652	0.996095	1.03975	1.01168	1.403	1.72422	1.31373	0.711169	-0.391816	0.0955321	1
C8a	1.19491	1.16564	0.795101	1.13814	1.33285	1.61909	1.51277	1.0394	-0.391462	0.0639021	1
Spink4	0.869024	0.826547	0.897037	0.986384	1.02887	1.2406	1.43316	0.875285	-0.390728	0.0999187	1
Gm10012	0.130354	0.105968	0.183485	0.12646	0.2806	0.189244	0.139335	0.109411	-0.39031	0.39071	1
Tectb	0.152079	0.190742	0.224259	0.227627	0.21045	0.273352	0.238859	0.328232	-0.388867	0.286102	1
Upk2	0.217256	0.233129	0.326195	0.53113	0.327367	0.378488	0.258764	0.793227	-0.387615	0.246753	1
Cndp1	0.0434512	0.127161	0.14271	0.0758757	0.233834	0.105136	0.0597148	0.136763	-0.386501	0.391614	1
Olfr315	0.108628	0.169548	0.0815488	0.0252919	0.0701501	0.0420542	0.179144	0.246174	-0.386501	0.413395	1
4930448H16Rik	2.38981	2.77635	2.56879	2.55448	3.10999	3.93207	3.2246	3.1182	-0.386247	0.007116	1
Sox2	0.19553	0.233129	0.14271	0.0505838	0.21045	0.105136	0.218954	0.328232	-0.386143	0.345197	1
1700120C14Rik	0.173805	0.36029	0.183485	0.151751	0.0935335	0.483623	0.258764	0.300879	-0.385981	0.3461	1
C1ql1	0.282433	0.317903	0.285421	0.227627	0.303984	0.357461	0.318479	0.519701	-0.385888	0.230612	1
Npffr1	0.304158	0.296709	0.326195	0.177043	0.374134	0.336434	0.318479	0.464995	-0.385888	0.223513	1
Pou2f3	0.651768	0.656999	0.754327	0.480546	0.724884	1.03033	0.736482	0.875285	-0.385698	0.0897085	1
Thrsp	0.912475	0.911321	1.1213	1.36576	1.33285	1.45087	1.17439	1.69587	-0.385639	0.0645058	1
Otog	0.499689	0.317903	1.1213	0.632298	1.16917	0.483623	0.557338	1.34028	-0.38308	0.155979	1
Rbp7	0.238981	0.190742	0.203872	0.0758757	0.233834	0.231298	0.218954	0.273527	-0.382971	0.293753	1
Myf6	0.586591	0.593418	0.36697	0.581714	0.748268	0.65184	0.617053	0.765875	-0.382515	0.122792	1
Ifi47	0.325884	0.275516	0.285421	0.429962	0.607967	0.357461	0.318479	0.437643	-0.382361	0.216892	1
C1qtnf1	0.586591	0.678192	0.774714	0.632298	0.982101	0.988274	0.816102	0.683817	-0.382316	0.0954345	1
Slc43a3	0.890749	1.05968	0.897037	0.986384	1.09902	1.34573	1.15449	1.42234	-0.382097	0.0503244	1
BC030870	0.108628	0.0211935	0.163098	0.202335	0.116917	0.168217	0.199049	0.136763	-0.381694	0.532489	1
Dcstamp	0.152079	0.127161	0.0611616	0.151751	0.163684	0.0841084	0.238859	0.136763	-0.381694	0.517968	1
Mybphl	0.0217256	0.211935	0.183485	0.0505838	0.187067	0.126163	0.0995247	0.246174	-0.381694	0.391774	1
Snord100	0.108628	0.148355	0.0203872	0.227627	0.116917	0.252325	0.159239	0.082058	-0.381694	0.526462	1
Stk32a	1.04283	1.12326	1.89601	1.5681	1.63684	2.22887	1.6123	1.85998	-0.381591	0.0565234	1
Rprl3	0	0	42.9559	124.537	0	0	103.944	101.232	-0.381413	0.690905	1
Arid3c	0.369335	0.466257	0.265034	0.278211	0.491051	0.567732	0.418004	0.300879	-0.380929	0.223689	1
Sema3e	1.9553	1.61071	2.44647	2.1751	2.59555	2.77558	2.64736	2.62586	-0.380883	0.014345	1
AI848285	0.19553	0.084774	0.244647	0.303503	0.187067	0.273352	0.318479	0.273527	-0.380474	0.386287	1
Atp8b4	1.23836	0.635805	2.0795	1.06226	2.08112	1.95552	1.27392	1.28558	-0.380268	0.251239	1
Tmem163	0.260707	0.445064	0.387357	0.379379	0.491051	0.294379	0.756387	0.328232	-0.379667	0.332875	1
Ddc	0.477963	0.551031	0.693165	0.480546	0.631351	0.841084	0.696673	0.711169	-0.37858	0.111912	1
Nr2c2ap	0.564865	0.466257	0.468906	0.379379	0.771651	0.567732	0.676768	0.41029	-0.378566	0.16628	1
Htr3a	0.325884	0.317903	0.407744	0.151751	0.444284	0.441569	0.378194	0.328232	-0.378514	0.213411	1
Dach2	0.217256	0.211935	0.265034	0.202335	0.303984	0.252325	0.298574	0.328232	-0.378459	0.268421	1
Cysltr2	0.108628	0.148355	0.163098	0.151751	0.0935335	0.0841084	0.199049	0.41029	-0.378343	0.371332	1
Klhl1	0.130354	0.084774	0.203872	0.151751	0.21045	0.315407	0.0597148	0.164116	-0.378343	0.415048	1
Lce1c	0.173805	0.169548	0.14271	0.0758757	0.1403	0.294379	0.199049	0.082058	-0.378343	0.481265	1
Mir350	0.152079	0.084774	0.163098	0.177043	0.303984	0.0630813	0.159239	0.246174	-0.378343	0.427078	1
Gm9962	0	0.0211935	0.203872	0	0.257217	0.0210271	0	0.0547053	-0.377915	0.555852	1
Trdn	1.0211	0.953708	1.18246	1.34047	1.2627	1.55601	1.35354	1.66851	-0.377501	0.0402659	1
Pde6h	2.6288	2.67038	1.87562	1.41635	3.03984	3.13304	2.64736	2.40703	-0.377489	0.0277454	1
Ssxb3	0.9342	0.826547	1.06013	0.910509	1.1224	1.42984	1.25401	0.984696	-0.375935	0.0857106	1
Rp1l1	0.108628	0.190742	0.203872	0.151751	0.257217	0.210271	0.238859	0.136763	-0.375872	0.380401	1
Mdfic	1.17318	1.22922	1.63098	1.2646	1.63684	1.76628	1.87106	1.58645	-0.375805	0.0342837	1
Kcnf1	0.477963	0.508644	1.36594	0.784049	1.19255	1.36676	1.01515	0.41029	-0.374915	0.25473	1
Slc26a10	3.43264	3.87841	3.48621	4.42608	3.34382	3.23817	3.58289	10.6949	-0.37489	0.064199	1
Krt1	0.130354	0.105968	0.224259	0.303503	0.303984	0.231298	0.238859	0.191469	-0.373976	0.41477	1
Fgd3	1.34699	1.05968	1.83485	1.64397	1.403	1.55601	2.36869	2.29762	-0.373223	0.0651529	1
Ssxb10	0.304158	0.445064	0.550455	0.455254	0.35075	0.841084	0.617053	0.41029	-0.37287	0.233159	1
Ssu2	0.651768	0.868934	0.693165	0.632298	0.795034	0.967247	1.03506	0.875285	-0.372172	0.088245	1
Havcr2	0.19553	0.127161	0.346583	0.252919	0.1403	0.336434	0.318479	0.41029	-0.371257	0.296737	1
Hhipl2	7.14772	7.62966	6.97243	9.43388	11.7852	7.59078	12.3012	7.82286	-0.370958	0.0192181	1
Trim43a	0.108628	0.105968	0.0611616	0.151751	0.21045	0.105136	0.0995247	0.136763	-0.370314	0.575714	1
Phf11a	0.369335	0.699386	0.611616	0.505838	0.607967	0.79903	0.636958	0.82058	-0.370223	0.142632	1
4930529K09Rik	11.6015	13.0552	9.21502	10.1168	12.6972	18.8193	13.6946	10.8043	-0.370139	0.0089315	1
Pak7	0.586591	1.03848	1.01936	0.910509	1.09902	1.07238	1.23411	1.20352	-0.369692	0.0722251	1
Vmn1r29	0.0434512	0.148355	0.183485	0.12646	0.116917	0.210271	0.159239	0.164116	-0.368469	0.436781	1
Slfn14-ps	0.108628	0.084774	0.203872	0.202335	0.163684	0.273352	0.139335	0.191469	-0.367164	0.491885	1
4930562F07Rik	2.02048	2.20412	1.36594	1.89689	1.5433	2.69147	3.02555	2.18821	-0.366952	0.0857979	1
Selp	0.54314	0.551031	0.550455	0.885217	0.678118	0.94622	0.816102	0.738522	-0.366469	0.148227	1
BC048602	0.347609	0.508644	0.36697	0.404671	0.35075	0.862111	0.358289	0.519701	-0.366225	0.266572	1
Nap1l3	0.325884	0.402677	0.387357	0.53113	0.654734	0.483623	0.617053	0.300879	-0.366225	0.253889	1
Matn3	0.260707	0.190742	0.101936	0.12646	0.233834	0.168217	0.238859	0.246174	-0.366192	0.3899	1
Pcsk9	0.847298	0.508644	0.754327	0.632298	1.1224	0.820057	0.836007	0.765875	-0.365808	0.158454	1
Glipr1	0.130354	0.211935	0.14271	0.303503	0.21045	0.294379	0.238859	0.246174	-0.365441	0.41932	1
Krt39	0.173805	0.317903	0.14271	0.227627	0.257217	0.273352	0.278669	0.300879	-0.364842	0.337981	1
Hif3a	4.88826	2.56441	3.09886	2.60507	3.06322	5.23575	5.27481	2.98144	-0.36469	0.129601	1
D6Ertd527e	1.39044	1.2928	1.22323	1.28989	1.56669	1.87141	1.35354	1.96939	-0.364091	0.0343361	1
Vmn2r5	0.217256	0.339096	0.203872	0.278211	0.327367	0.357461	0.338384	0.300879	-0.363948	0.300676	1
LOC100043315	0.260707	0.42387	0.326195	0.581714	0.514434	0.462596	0.398099	0.683817	-0.36247	0.227243	1
Olfr761	2.95468	2.75516	2.0795	2.32686	3.0866	3.82693	3.06536	2.95409	-0.361885	0.0292497	1
B230209K01Rik	0.912475	0.84774	0.183485	0.202335	0.818418	0.273352	1.29382	0.300879	-0.361648	0.475703	1
Cd52	0.630042	0.635805	0.550455	0.328795	0.561201	1.11444	0.437908	0.683817	-0.361648	0.182787	1
1700092C02Rik	1.8684	1.86503	2.22221	1.71985	2.19804	2.90174	2.22935	2.5985	-0.360146	0.0247249	1
Tmprss11f	0.890749	1.03848	0.163098	0.556422	1.00548	0.672867	0.796197	0.957343	-0.358884	0.221759	1
Vsig8	2.7157	2.6068	2.16104	3.21207	3.83487	2.85969	3.92127	2.84468	-0.358787	0.0317038	1
St6galnac5	0.238981	0.572225	0.917424	0.328795	0.771651	0.50465	0.497623	1.0394	-0.358717	0.198891	1
Cend1	0.412786	0.402677	0.50968	0.53113	0.888568	0.420542	0.517528	0.574406	-0.358597	0.192338	1
Gm5086	0.282433	0.190742	0.305808	0.278211	0.397517	0.336434	0.238859	0.41029	-0.357883	0.282587	1
Sult1e1	9.77652	4.74735	5.72881	12.9242	7.73989	11.2495	12.2813	9.49137	-0.35753	0.141013	1
Gif	0.869024	1.08087	0.835876	1.13814	1.05225	1.45087	1.53268	0.82058	-0.35747	0.144834	1
2810404M03Rik	1.15146	0.805353	0.489293	0.859925	0.911951	1.13546	0.975342	1.20352	-0.357079	0.113309	1
Tmem220	0.173805	0.127161	0.224259	0.177043	0.233834	0.231298	0.238859	0.191469	-0.357053	0.392155	1
B3gnt5	0.19553	0.084774	0.183485	0.151751	0.327367	0.126163	0.159239	0.191469	-0.356699	0.367801	1
Gm4794	0.260707	0.105968	0.163098	0.0758757	0.163684	0.168217	0.179144	0.300879	-0.356699	0.37466	1
Pvrl4	10.0807	11.826	10.4179	17.1479	18.5898	12.6373	18.631	11.6522	-0.356514	0.0328467	1
Cntn2	0.347609	0.720579	1.01936	0.53113	1.19255	0.483623	0.855912	0.929991	-0.356507	0.181283	1
Gm15408	0.108628	0.105968	0.122323	0.202335	0.233834	0.252325	0.11943	0.0547053	-0.356227	0.544163	1
Olfr703	0.0869024	0.254322	0.0815488	0.101168	0.187067	0.0841084	0.218954	0.191469	-0.356227	0.458585	1
Reg4	0.108628	0.127161	0.14271	0.151751	0.1403	0.273352	0.11943	0.136763	-0.356227	0.533606	1
Clec10a	0.912475	1.25042	1.14168	0.834633	1.35624	1.68217	1.05496	1.25822	-0.356093	0.0676151	1
Egf	3.88888	4.28109	4.99487	4.75488	8.27771	4.20542	4.27956	6.72875	-0.355907	0.0224518	1
BC051537	0.130354	0	0.0815488	0.252919	0.116917	0.14719	0.139335	0.164116	-0.355569	0.599147	1
Hamp2	0.130354	0.084774	0.122323	0.101168	0.233834	0.0630813	0.139335	0.136763	-0.355569	0.585347	1
Snord16a	0.152079	0.0635805	0.101936	0.12646	0.0701501	0.294379	0.11943	0.0547053	-0.355569	0.689956	1
Snord85	0.173805	0.042387	0.0611616	0.177043	0.1403	0.105136	0.199049	0.109411	-0.355569	0.589208	1
Ppyr1	0.412786	0.508644	0.611616	0.404671	0.795034	0.630813	0.597148	0.464995	-0.355413	0.196329	1
Krt74	0.0869024	0.127161	0.0407744	0.101168	0.0233834	0.294379	0.0796197	0.0273527	-0.354587	0.764422	1
Myl7	0.0651768	0.105968	0.122323	0.0505838	0.0467667	0.105136	0.159239	0.136763	-0.354587	0.529714	1
1700085C21Rik	0.304158	0.381483	0.326195	0.227627	0.420901	0.294379	0.437908	0.464995	-0.353092	0.222113	1
Ano7	0.238981	0.233129	0.36697	0.328795	0.397517	0.252325	0.318479	0.574406	-0.352606	0.275037	1
Ptger4	0.369335	0.339096	0.550455	0.556422	0.724884	0.609786	0.418004	0.574406	-0.351536	0.213472	1
Ihh	0.108628	0.254322	0.305808	0.328795	0.35075	0.399515	0.278669	0.218821	-0.351374	0.343559	1
G630093K05Rik	2.19428	2.37367	1.61059	2.22569	2.43187	2.98585	2.16964	3.20026	-0.350207	0.0315039	1
Tmem37	3.80198	4.36586	1.79407	1.94748	4.81697	2.37606	5.53357	2.21557	-0.349867	0.201849	1
Spink10	0.130354	0.211935	0.305808	0.151751	0.21045	0.357461	0.278669	0.164116	-0.349611	0.383084	1
Gsg1l	0.825572	0.84774	0.774714	0.758757	0.911951	1.09341	0.995247	1.09411	-0.347113	0.079491	1
A930003O13Rik	0.434512	0.211935	0.652391	0.328795	0.561201	0.525678	0.457813	0.574406	-0.346926	0.255481	1
Mir3058	0.282433	0.084774	0.0815488	0.202335	0.187067	0.252325	0.218954	0.136763	-0.34688	0.513072	1
Lrcol1	0.391061	0.381483	0.36697	0.328795	0.514434	0.546705	0.378194	0.437643	-0.345416	0.24393	1
Mir200a	0.173805	0.127161	0.101936	0.151751	0.116917	0.14719	0.179144	0.273527	-0.344862	0.467386	1
Mir677	0.152079	0.148355	0.14271	0.101168	0.187067	0.126163	0.218954	0.164116	-0.344862	0.460792	1
Tmem74	0.0869024	0.042387	0.163098	0.278211	0.0467667	0.189244	0.358289	0.0547053	-0.344862	0.671872	1
Timd4	0.173805	0.105968	0.428131	0.202335	0.303984	0.315407	0.298574	0.246174	-0.343905	0.395888	1
4930598F16Rik	1.15146	1.39877	1.18246	1.51751	1.2627	1.89244	2.07011	1.23087	-0.343313	0.12268	1
2210420H20Rik	0.347609	0.254322	0.346583	0.252919	0.397517	0.420542	0.199049	0.574406	-0.342327	0.26194	1
Serpinb9d	0.304158	0.36029	0.163098	0.404671	0.233834	0.420542	0.437908	0.437643	-0.342327	0.377584	1
Klk1b3	2.36809	2.47964	1.54943	3.1109	2.40849	3.65872	3.08526	2.5438	-0.342299	0.128314	1
5430403N17Rik	0.0651768	0.148355	0.0815488	0.177043	0.21045	0.126163	0.199049	0.0273527	-0.34208	0.689936	1
Oog4	0.0434512	0.148355	0.122323	0.151751	0.0701501	0.168217	0.218954	0.109411	-0.34208	0.59515	1
Snord111	0.0869024	0.105968	0.0611616	0.227627	0.1403	0.0841084	0.238859	0.109411	-0.34208	0.605283	1
Olfr303	2.25946	2.09816	1.5902	2.04864	1.8239	3.44844	2.4085	2.29762	-0.341699	0.0805154	1
Kcnt2	1.04283	1.05968	0.856263	0.65759	1.23932	1.05136	1.55258	0.656464	-0.341603	0.204408	1
Cyp7a1	0.391061	0.211935	0.122323	0.429962	0.0935335	0.50465	0.278669	0.574406	-0.340974	0.433359	1
Fmn2	7.71258	8.09592	8.21605	10.0156	12.2996	9.71452	11.4851	9.02638	-0.340596	0.00624042	1
Vmn1r30	0.19553	0.233129	0.163098	0.151751	0.21045	0.231298	0.199049	0.328232	-0.340225	0.378727	1
Il2rg	0.564865	0.699386	0.652391	0.834633	0.724884	0.841084	1.07487	0.765875	-0.340199	0.174251	1
Ces2g	0.412786	0.487451	0.835876	0.607006	0.724884	0.714921	0.796197	0.738522	-0.339837	0.184552	1
Slc34a3	1.08628	1.44116	0.998973	1.41635	1.80052	1.87141	1.29382	1.20352	-0.339671	0.133814	1
Fam78b	0.173805	0.211935	0.387357	0.252919	0.374134	0.231298	0.378194	0.328232	-0.33939	0.362148	1
Slc22a13	0.456237	0.551031	0.591229	0.354087	0.607967	0.588759	0.537433	0.82058	-0.339338	0.146977	1
Olfr126	2.23774	1.84384	1.38633	1.84631	1.56669	2.98585	2.4284	2.10615	-0.339133	0.101571	1
Vmn2r1	1.60769	1.84384	1.4271	1.79573	2.08112	1.66114	2.34878	2.35233	-0.338128	0.0546261	1
Mir743	0.108628	0.0211935	0.0611616	0.202335	0.0233834	0.105136	0.218954	0.109411	-0.337999	0.665887	1
Wap	0.0434512	0.0635805	0.101936	0.177043	0.187067	0.126163	0.0796197	0.082058	-0.337999	0.653198	1
Fut4	1.19491	0.741773	1.01936	1.2646	1.19255	1.32471	1.51277	1.20352	-0.337734	0.170391	1
1700003D09Rik	0.282433	0.169548	0.244647	0.252919	0.257217	0.399515	0.298574	0.218821	-0.337511	0.365218	1
Tmem132d	0.217256	0.211935	0.244647	0.278211	0.257217	0.336434	0.218954	0.41029	-0.337511	0.318025	1
Cdk3-ps	0.434512	0.233129	0.407744	0.455254	0.514434	0.483623	0.537433	0.355585	-0.337389	0.275102	1
Myl1	0.869024	0.826547	0.489293	0.455254	0.724884	0.567732	1.51277	0.41029	-0.337302	0.37326	1
Stat2	6.47423	5.82822	5.64726	7.13232	5.00404	5.80348	7.04635	15.0166	-0.33688	0.0611084	1
E130012A19Rik	0.477963	0.275516	0.50968	0.455254	0.420901	0.50465	0.676768	0.547053	-0.336213	0.257244	1
D630029K05Rik	0.803847	0.678192	1.01936	0.834633	1.07563	0.988274	1.13458	1.01205	-0.336094	0.10869	1
Car8	0.630042	0.36029	0.265034	0.708173	0.537817	0.693894	0.517528	0.683817	-0.335279	0.273122	1
1110025L11Rik	0.282433	0.42387	0.203872	0.455254	0.233834	0.567732	0.338384	0.574406	-0.334469	0.36296	1
Tlr12	0.152079	0.084774	0.183485	0.151751	0.21045	0.14719	0.238859	0.109411	-0.334283	0.54859	1
Gm5071	0.391061	0.36029	0.50968	0.581714	0.444284	0.65184	0.557338	0.656464	-0.334102	0.223239	1
Slc2a9	1.30354	1.20803	1.67175	1.28989	1.77714	1.49292	2.09002	1.5044	-0.333635	0.0669195	1
Syt16	0.304158	0.42387	0.285421	0.556422	0.701501	0.546705	0.398099	0.273527	-0.333531	0.386351	1
1700016P04Rik	69.9347	66.8443	58.5725	64.6208	72.6755	117.016	67.7962	65.8652	-0.33347	0.00728174	1
Tgtp2	0.19553	0.0635805	0.265034	0.252919	0.2806	0.126163	0.338384	0.218821	-0.332461	0.496691	1
Gm6524	0.0217256	0.127161	0.101936	0.0252919	0.116917	0.105136	0.0796197	0.0547053	-0.331429	0.606143	1
H60c	0.0434512	0.0635805	0.122323	0.0505838	0.0935335	0.105136	0.0796197	0.082058	-0.331429	0.730729	1
Hsd11b1	0.238981	0.296709	0.407744	0.202335	0.35075	0.357461	0.318479	0.464995	-0.330662	0.311841	1
4930543E12Rik	4.73618	5.8706	3.91434	4.02141	5.61201	6.53943	5.21509	6.09964	-0.329832	0.0161804	1
Siglec5	0.152079	0.127161	0.14271	0.0505838	0.233834	0.105136	0.139335	0.136763	-0.329693	0.503107	1
Bcan	0.282433	0.487451	0.550455	0.429962	0.795034	0.525678	0.358289	0.574406	-0.329476	0.222708	1
BC028528	0.152079	0.148355	0.203872	0.177043	0.2806	0.231298	0.11943	0.246174	-0.328956	0.383169	1
Gm14204	0.238981	0.084774	0.265034	0.0758757	0.2806	0.0841084	0.258764	0.246174	-0.328956	0.410214	1
AI854703	0.456237	0.826547	0.407744	0.682881	0.865184	0.462596	0.816102	0.847933	-0.328886	0.216861	1
Gabrr2	0.217256	0.0635805	0.224259	0.404671	0.374134	0.189244	0.218954	0.355585	-0.328549	0.432415	1
Gm13476	0.217256	0.296709	0.203872	0.379379	0.21045	0.357461	0.378194	0.41029	-0.32829	0.434846	1
Pyy	0.238981	0.317903	0.387357	0.328795	0.537817	0.483623	0.258764	0.328232	-0.328112	0.30572	1
Gm11529	0.434512	0.466257	0.550455	0.632298	0.678118	0.841084	0.557338	0.492348	-0.327738	0.241979	1
Kcnd2	0.564865	0.551031	0.672778	0.910509	1.00548	0.756976	0.836007	0.738522	-0.327603	0.189378	1
5033411D12Rik	6.5394	6.35805	5.8919	6.17123	7.10854	9.71452	6.72787	7.71345	-0.327068	0.00821141	1
Lrrc8e	4.47547	2.03458	4.44441	2.35215	4.44284	3.53255	4.97623	3.85673	-0.326584	0.092527	1
Scn3b	0.695219	0.508644	0.917424	0.632298	0.888568	0.778003	0.875817	0.957343	-0.326546	0.142251	1
3930402G23Rik	0.217256	0.148355	0.265034	0.151751	0.2806	0.210271	0.338384	0.136763	-0.325087	0.423051	1
Cyp2c66	0.499689	0.42387	0.407744	0.581714	0.491051	0.693894	0.577243	0.601759	-0.324751	0.248441	1
Rhof	0.369335	0.466257	0.36697	0.733465	0.514434	0.630813	0.537433	0.711169	-0.324751	0.281947	1
4930524L23Rik	0.608316	0.551031	0.937812	0.682881	0.841801	0.988274	1.01515	0.574406	-0.324487	0.190909	1
2610017I09Rik	0.217256	0.42387	0.550455	0.505838	0.374134	0.904165	0.298574	0.547053	-0.324473	0.33765	1
Mybph	0.434512	0.317903	0.448519	0.505838	0.374134	0.588759	0.457813	0.738522	-0.324473	0.241028	1
A630075F10Rik	0.130354	0.127161	0.203872	0.12646	0.116917	0.168217	0.278669	0.164116	-0.32441	0.485928	1
Ftcd	0.0869024	0.127161	0.183485	0.202335	0.233834	0.14719	0.218954	0.136763	-0.32441	0.556514	1
Mir17	0.19553	0.105968	0.14271	0.151751	0.21045	0.252325	0.159239	0.109411	-0.32441	0.557828	1
Prodh2	0.434512	0.211935	0.611616	0.202335	0.467667	0.546705	0.418004	0.437643	-0.324122	0.315714	1
Siglec1	0.630042	0.826547	1.32517	1.01168	1.19255	1.17752	1.1943	1.20352	-0.323673	0.139584	1
Nek5	0.760396	0.656999	1.06013	1.06226	1.21593	0.904165	0.955437	1.42234	-0.322571	0.132227	1
Sp100	0.456237	0.487451	0.489293	0.708173	0.841801	0.65184	0.418004	0.793227	-0.322267	0.216459	1
1700029N11Rik	10.1459	10.0245	9.94896	5.15955	11.224	12.2167	10.7288	10.6128	-0.322258	0.0138232	1
Clca5	0.325884	0.105968	0.285421	0.177043	0.397517	0.189244	0.298574	0.246174	-0.322148	0.427789	1
Kdr	2.97641	3.56051	2.69111	3.00974	4.44284	3.70077	3.44355	3.77467	-0.321566	0.0208133	1
Pdgfrl	0.477963	0.402677	0.305808	0.556422	0.631351	0.441569	0.497623	0.601759	-0.321145	0.256818	1
Vmn2r107	4.97516	4.83212	4.52596	5.76655	4.72344	8.05338	4.77718	7.63139	-0.321112	0.036186	1
Cstl1	49.3388	53.1109	43.6694	45.2219	54.6703	83.1622	50.8173	47.8398	-0.320754	0.00747635	1
Wnt1	0.630042	0.656999	0.468906	0.581714	0.911951	0.546705	0.776292	0.683817	-0.320247	0.201216	1
Apln	7.66913	7.73563	7.86946	6.92998	9.58718	9.12576	8.43969	11.1599	-0.32002	0.00544527	1
Snora21	0.977652	0.678192	0.632004	1.2393	0.654734	1.85038	1.03506	0.629111	-0.319972	0.414508	1
Gm5801	0.825572	0.996095	1.01936	3.26266	1.35624	4.07926	0.756387	0.847933	-0.319387	0.600292	1
Sptbn4	82.731	46.3714	44.3626	41.9846	45.1065	91.1945	80.7145	44.5848	-0.319193	0.114084	1
Clca1	6.17007	5.8706	5.64726	6.42414	6.82794	8.15852	6.90701	8.2058	-0.318755	0.00572723	1
A930016O22Rik	0.217256	0.042387	0.101936	0.151751	0.163684	0.14719	0.139335	0.191469	-0.318278	0.613201	1
Gm8439	0.0869024	0.127161	0.203872	0.0758757	0.187067	0.210271	0.139335	0.082058	-0.318278	0.521859	1
Miox	0.173805	0.0635805	0.101936	0.177043	0.233834	0.0630813	0.218954	0.109411	-0.318278	0.625854	1
Snora16a	0.152079	0.084774	0.14271	0.12646	0.0701501	0.231298	0.179144	0.136763	-0.318278	0.608207	1
Ifi27l2a	0.391061	0.317903	0.448519	0.252919	0.327367	0.609786	0.517528	0.273527	-0.317928	0.342464	1
Xkr5	0.630042	0.275516	0.672778	0.809341	0.795034	0.630813	0.836007	0.656464	-0.317852	0.277929	1
Olfr13	1.0211	0.911321	0.795101	1.21401	1.02887	1.38779	1.17439	1.25822	-0.317806	0.135648	1
Slamf1	1.56424	1.61071	1.50865	1.46693	1.61345	2.16579	1.81135	2.10615	-0.317476	0.0583878	1
Chia	0.391061	0.508644	0.815488	0.65759	0.584584	0.778003	0.736482	0.875285	-0.315497	0.211248	1
Gm805	1.43389	0.868934	1.54943	1.79573	1.8239	1.59806	1.65211	1.94204	-0.315446	0.102335	1
Dusp23	1.54252	1.50474	1.77369	1.94748	2.92292	1.95552	1.91087	1.5591	-0.315279	0.0945465	1
D130009I18Rik	0.217256	0.148355	0.203872	0.0252919	0.163684	0.315407	0.139335	0.136763	-0.315176	0.503474	1
2310005E17Rik	0.434512	0.551031	0.652391	0.53113	0.631351	0.79903	0.676768	0.574406	-0.314438	0.23804	1
Itgb1bp1	104.935	102.725	141.283	134.528	159.662	195.279	131.99	104.378	-0.314344	0.0152635	1
Col11a1	1.65114	1.75906	1.63098	2.45331	2.47864	2.2499	2.18954	2.29762	-0.313981	0.0963746	1
4930426D05Rik	1.41216	0.805353	1.1213	1.51751	1.19255	1.61909	1.65211	1.44969	-0.313509	0.180026	1
Olfr361	0.217256	0.211935	0.203872	0.0758757	0.257217	0.210271	0.218954	0.218821	-0.313002	0.455768	1
6530411M01Rik	0.325884	0.275516	0.305808	0.354087	0.397517	0.336434	0.398099	0.437643	-0.312015	0.32283	1
Serpina1f	0.847298	1.03848	0.815488	0.986384	1.07563	1.42984	0.696673	1.44969	-0.311708	0.144778	1
Kcnab1	4.51892	5.19241	11.2741	4.50196	13.5624	8.87344	4.99614	4.86877	-0.310921	0.177345	1
Olfr127	2.8026	2.81874	2.30375	3.00974	3.03984	3.44844	3.58289	3.36438	-0.310703	0.0368638	1
Bhmt2	1.75977	1.56832	1.22323	1.97277	1.84729	2.58633	2.22935	1.09411	-0.310234	0.216655	1
Tnfrsf18	0.130354	0.105968	0.387357	0.328795	0.233834	0.14719	0.477718	0.300879	-0.310158	0.466268	1
Cyp4f14	1.0211	0.911321	0.632004	1.44164	1.05225	1.17752	1.27392	1.36763	-0.309689	0.188245	1
4932441J04Rik	0.217256	0.169548	0.305808	0.379379	0.327367	0.441569	0.238859	0.300879	-0.309177	0.454807	1
Gm13298	0.108628	0.42387	0.407744	0.0758757	0.303984	0.357461	0.278669	0.382937	-0.309177	0.433728	1
Snord2	0.695219	0.593418	0.530067	0.505838	0.607967	0.714921	0.875817	0.656464	-0.309041	0.222671	1
2210408F21Rik	0.803847	0.572225	0.937812	0.758757	0.935335	0.841084	0.915627	1.17616	-0.30872	0.149766	1
1700030C10Rik	8.38608	8.73173	11.3761	13.5565	13.2818	15.518	14.2121	7.19375	-0.308608	0.104785	1
Dll4	0.412786	0.508644	0.468906	0.404671	0.818418	0.378488	0.617053	0.41029	-0.308573	0.291087	1
Ugt2b34	1.43389	1.84384	1.61059	1.84631	1.47315	3.23817	1.65211	1.85998	-0.308292	0.165574	1
9130221F21Rik	0.108628	0.084774	0.203872	0.12646	0.233834	0.105136	0.238859	0.0547053	-0.307723	0.544522	1
Duox2	0.130354	0.0211935	0.224259	0.151751	0.327367	0.105136	0.0995247	0.136763	-0.307723	0.572475	1
Cdcp1	0.391061	0.254322	0.346583	0.278211	0.514434	0.546705	0.238859	0.273527	-0.307719	0.39427	1
Trim54	8.88577	7.8204	5.81035	6.95527	9.0026	10.9972	7.92216	8.39727	-0.307242	0.0184452	1
Clec4b1	0.304158	0.42387	0.387357	0.252919	0.327367	0.567732	0.298574	0.547053	-0.307162	0.304844	1
Nlrp1c-ps	0.803847	0.974901	0.672778	0.632298	0.865184	0.925192	1.03506	1.01205	-0.306969	0.16011	1
Prl3c1	1.56424	1.46235	0.897037	0.859925	1.21593	2.08168	1.01515	1.69587	-0.306914	0.164732	1
Prrt4	0.325884	0.868934	0.693165	0.682881	0.888568	0.904165	0.816102	0.519701	-0.306216	0.294625	1
Ptges	2.7157	2.56441	2.99692	3.41441	3.0866	3.99515	3.88146	3.25497	-0.305983	0.0617831	1
Fam213b	1.6946	1.48355	1.48827	1.71985	1.77714	2.20785	2.09002	1.69587	-0.305403	0.0840628	1
Hgd	1.0211	1.05968	0.87665	1.41635	1.19255	1.13546	1.49287	1.53175	-0.305204	0.145403	1
Cd40	0.19553	0.148355	0.244647	0.278211	0.327367	0.210271	0.258764	0.273527	-0.305029	0.388343	1
Gjd4	0.108628	0.296709	0.326195	0.227627	0.35075	0.378488	0.159239	0.328232	-0.304536	0.400233	1
2310020H05Rik	0.152079	0.36029	0.183485	0.404671	0.444284	0.50465	0.218954	0.136763	-0.304143	0.502696	1
Upk1b	0.260707	0.254322	0.407744	0.252919	0.2806	0.231298	0.597148	0.328232	-0.303822	0.406955	1
1700092E19Rik	5.45312	6.46402	6.80933	4.60313	6.50058	8.2216	6.78758	7.63139	-0.303509	0.0132054	1
1700092K14Rik	0.630042	0.890127	0.754327	1.01168	0.491051	1.19854	1.25401	1.01205	-0.303438	0.270132	1
Tmprss2	0.912475	1.27161	0.611616	1.03697	0.561201	1.05136	1.27392	1.91469	-0.303038	0.271956	1
Gbp5	1.45561	0.84774	0.937812	1.2646	1.33285	1.40882	1.27392	1.53175	-0.302687	0.139769	1
Bcl11b	0.608316	0.381483	0.468906	0.505838	0.724884	0.546705	0.437908	0.765875	-0.302583	0.227892	1
Tm4sf5	0.391061	0.614612	0.591229	0.581714	0.631351	0.735949	0.517528	0.847933	-0.30239	0.214661	1
Tspan8	3.34574	3.00948	3.62892	4.75488	3.55427	5.63526	3.82175	5.00554	-0.301646	0.0679638	1
1700047L14Rik	3.01986	3.32738	3.20079	2.70623	3.5075	4.52083	3.2246	3.96614	-0.300538	0.0386214	1
Olfr128	8.234	8.43502	7.88985	7.91637	8.8623	11.4387	10.4899	8.80756	-0.300289	0.0102386	1
Usp18	0.847298	0.762966	0.897037	0.910509	0.958718	1.0093	1.2142	0.984696	-0.300218	0.154338	1
Olfr787	0.54314	0.593418	0.550455	0.885217	0.701501	0.714921	0.776292	0.957343	-0.300064	0.253161	1
Pyroxd2	0.477963	0.508644	0.856263	0.682881	0.724884	0.756976	0.796197	0.847933	-0.300064	0.222434	1
Olfr1507	0.282433	0.254322	0.774714	0.809341	0.21045	0.378488	0.756387	1.34028	-0.299939	0.452195	1
Rgs9bp	0.325884	0.508644	0.591229	0.429962	0.631351	0.462596	0.656863	0.547053	-0.299854	0.255533	1
Ypel4	1.9553	1.6319	1.77369	1.94748	2.08112	1.64011	2.78669	2.46174	-0.299727	0.102816	1
Kcnab2	18.8578	22.338	17.5738	20.1071	20.0629	35.1363	18.8301	22.3471	-0.299701	0.0263361	1
Hoxa9	0.391061	0.254322	0.387357	0.53113	0.607967	0.420542	0.398099	0.492348	-0.299682	0.308092	1
Olfr23	0.347609	0.381483	0.36697	0.455254	0.420901	0.462596	0.497623	0.519701	-0.299682	0.298263	1
6530402F18Rik	0.238981	0.233129	0.346583	0.278211	0.374134	0.210271	0.437908	0.328232	-0.299292	0.416937	1
1700031A10Rik	0.108628	0.105968	0.326195	0.101168	0.233834	0.252325	0.139335	0.191469	-0.298387	0.514546	1
Gm6370	5.75728	6.65476	4.50557	5.74126	7.81004	8.17954	5.01604	6.97493	-0.297782	0.0507608	1
Ms4a15	0.0869024	0.105968	0.0611616	0.202335	0.1403	0.105136	0.159239	0.136763	-0.297263	0.676532	1
4930452N14Rik	0.347609	0.487451	0.305808	0.429962	0.537817	0.65184	0.318479	0.41029	-0.296315	0.348468	1
Dpp10	8.86404	9.26156	5.91229	6.8794	9.2832	7.19127	14.2917	6.1817	-0.295991	0.153319	1
Zfp940	8.58161	3.96319	3.56776	2.98444	3.99856	8.17954	7.36482	3.17291	-0.295077	0.320866	1
F730043M19Rik	0.803847	0.339096	0.917424	1.01168	0.888568	0.988274	0.975342	0.847933	-0.294935	0.280447	1
Ssxb1	3.43264	4.09035	3.36389	4.17316	4.77021	5.61424	3.2246	4.95083	-0.294901	0.0450891	1
Tmem238	0.325884	0.169548	0.244647	0.404671	0.420901	0.294379	0.358289	0.300879	-0.294616	0.462842	1
Wfdc16	0.304158	0.275516	0.163098	0.404671	0.2806	0.441569	0.477718	0.109411	-0.294616	0.611825	1
Colec11	0.847298	0.720579	1.14168	1.01168	1.2627	1.42984	1.03506	0.765875	-0.294559	0.211987	1
Slc22a12	2.67225	2.50083	2.46685	3.56616	2.75924	3.63769	4.49851	2.29762	-0.294299	0.166571	1
Psg29	1.06455	0.593418	0.448519	0.607006	0.654734	0.925192	0.995247	0.683817	-0.294236	0.293322	1
Il3	0.304158	0.148355	0.387357	0.151751	0.116917	0.357461	0.338384	0.437643	-0.293961	0.426476	1
Gm5627	2.21601	2.22532	1.87562	1.94748	2.71247	2.96482	2.64736	1.61381	-0.29343	0.124793	1
Ctla2b	0.173805	0.339096	0.163098	0.227627	0.233834	0.399515	0.298574	0.136763	-0.293146	0.529042	1
Klk1b21	9.23338	9.64305	15.6166	25.7725	16.1345	15.2657	22.7314	17.0407	-0.292946	0.210038	1
Slamf9	5.90936	6.99386	4.95409	6.47473	9.37673	7.40154	6.90701	5.85347	-0.292716	0.037422	1
Gpr3	0.825572	0.826547	0.73394	1.06226	1.00548	0.778003	1.23411	1.17616	-0.292451	0.199699	1
Hsh2d	0.260707	0.169548	0.0815488	0.303503	0.374134	0.252325	0.238859	0.082058	-0.292107	0.571528	1
Slc16a11	0.477963	0.614612	1.16207	0.935801	1.09902	1.11444	0.636958	1.12146	-0.291884	0.212251	1
Ano2	6.38732	6.33686	5.81035	4.98251	6.89809	7.67489	7.14587	7.19375	-0.291624	0.0131386	1
Gm5607	0.716944	0.635805	1.01936	0.682881	1.2627	0.756976	0.955437	0.793227	-0.29157	0.227263	1
Pou6f2	2.49844	2.35248	2.05911	1.84631	2.5254	2.4812	2.72698	3.1182	-0.291448	0.0447346	1
Bmp3	1.47734	1.03848	1.10091	1.06226	1.42639	1.17752	1.55258	1.61381	-0.291288	0.144896	1
Scarna6	23.0074	11.0206	9.92857	35.5604	8.04388	42.9163	22.1144	17.5878	-0.291122	0.582141	1
Gm889	0.347609	0.254322	0.265034	0.404671	0.467667	0.420542	0.398099	0.218821	-0.291029	0.39501	1
AW046200	3.36747	2.09816	1.10091	3.00974	3.83487	3.32228	1.99049	2.37968	-0.2909	0.271823	1
4930449E18Rik	0.54314	0.593418	0.978586	0.733465	0.818418	1.15649	0.696673	0.82058	-0.29087	0.230118	1
Trpc6	0.0651768	0.296709	0.163098	0.151751	0.163684	0.210271	0.238859	0.218821	-0.290734	0.522035	1
Tdpoz3	0.9342	1.01729	0.550455	0.834633	0.818418	1.4719	0.855912	0.875285	-0.290633	0.262781	1
Erdr1	7.62568	5.27718	18.5931	22.7121	7.10854	8.36879	28.4641	20.241	-0.290621	0.456457	1
4931406H21Rik	6.80011	8.41382	8.90921	8.59925	9.09613	9.25192	11.3259	10.2299	-0.290555	0.0123629	1
Slitrk1	0.369335	0.36029	0.448519	0.556422	0.561201	0.609786	0.477718	0.437643	-0.290529	0.343087	1
Gm14459	0.521414	0.572225	0.774714	0.910509	0.982101	0.967247	0.617053	0.82058	-0.290478	0.246255	1
Slc10a1	0.9342	1.25042	0.978586	1.49222	1.37962	1.4719	1.37344	1.39499	-0.289951	0.173009	1
9130204L05Rik	2.84605	2.86112	1.36594	1.89689	2.68909	3.61666	2.24926	2.35233	-0.28985	0.151233	1
2700038G22Rik	0.890749	0.614612	0.978586	1.11284	1.02887	1.07238	1.31373	0.875285	-0.289823	0.228164	1
Cyp21a1	0.803847	0.932514	0.774714	1.08755	0.841801	1.30368	0.895722	1.36763	-0.289823	0.179578	1
Gpr141	0.412786	0.233129	0.407744	0.455254	0.561201	0.336434	0.597148	0.300879	-0.289038	0.390077	1
Mctp1	1.82495	2.16174	1.46788	1.44164	2.5254	2.67044	1.67201	1.53175	-0.288955	0.14121	1
9130015A21Rik	0.0869024	0.105968	0.203872	0.177043	0.163684	0.273352	0.11943	0.136763	-0.288835	0.635416	1
Kcna2	2.52017	2.88232	2.56879	2.14981	3.32044	2.73352	3.54308	2.76262	-0.288523	0.0502757	1
1700054O13Rik	81.0582	83.5872	80.9984	82.6792	87.9682	144.73	78.2264	86.8173	-0.288402	0.0157882	1
Klk1b9	16.7722	15.8739	11.0295	15.1499	13.4922	26.41	17.4964	12.4181	-0.288294	0.130102	1
Aoah	1.0211	0.868934	0.652391	0.556422	0.841801	1.03033	0.975342	0.957343	-0.288293	0.192268	1
Akp3	0.434512	0.36029	0.285421	0.303503	0.514434	0.357461	0.338384	0.519701	-0.288116	0.317792	1
Enpp3	0.391061	0.529838	0.346583	0.480546	0.444284	0.525678	0.537433	0.629111	-0.287599	0.327084	1
1700065J11Rik	2.32464	3.96319	3.56776	3.26266	3.71795	4.56288	3.78194	3.96614	-0.28722	0.0611319	1
Ms4a6b	1.23836	0.953708	1.10091	1.13814	1.21593	1.36676	1.43316	1.36763	-0.287113	0.134566	1
Rhd	0.630042	0.593418	0.448519	0.809341	0.865184	0.50465	0.816102	0.82058	-0.287011	0.252392	1
Hist1h3i	0.803847	0.678192	0.611616	0.708173	0.701501	0.94622	0.915627	0.82058	-0.286828	0.273762	1
Dpp6	8.84231	6.59118	7.70637	6.09535	9.11951	9.33603	9.09655	8.15109	-0.286697	0.0124579	1
1700128A07Rik	10.9714	11.5293	11.743	11.2296	14.4509	16.8848	13.4557	9.87431	-0.286146	0.0295077	1
Lrmp	1.93358	0.211935	0.50968	0.758757	1.61345	1.4719	0.358289	0.711169	-0.286113	0.520468	1
Gng13	0.0869024	0.105968	0.122323	0.151751	0.0701501	0.210271	0.159239	0.109411	-0.286039	0.684228	1
Inhba	0.0869024	0.127161	0.163098	0.0758757	0.187067	0.14719	0.0597148	0.191469	-0.286039	0.508248	1
Rnu73b	0.217256	0.105968	0.0407744	0.101168	0.0233834	0.210271	0.238859	0.0547053	-0.286039	0.801165	1
Klhl6	0.173805	0.339096	0.265034	0.404671	0.467667	0.336434	0.338384	0.273527	-0.285748	0.442474	1
A730098P11Rik	51.8155	51.2035	17.0845	14.6946	52.3554	55.7008	16.1827	46.1166	-0.28569	0.243154	1
Ppp1r14c	0.760396	0.762966	0.611616	0.809341	0.724884	0.820057	1.15449	0.82058	-0.285631	0.232108	1
Elf3	1.71632	2.73396	1.81446	1.79573	2.50202	2.69147	2.50802	2.0788	-0.285376	0.122773	1
Olfr365	2.04221	1.73787	1.48827	1.79573	1.98759	2.98585	1.73173	1.80528	-0.285349	0.139287	1
Fndc7	1.17318	1.05968	1.67175	1.36576	1.63684	1.51395	1.6322	1.66851	-0.285281	0.102912	1
Olfr215	0.955926	1.39877	1.1213	1.08755	1.28609	1.40882	1.47296	1.39499	-0.285239	0.127289	1
C1qtnf2	0.9342	0.720579	0.73394	0.784049	0.911951	1.03033	1.09477	0.765875	-0.285099	0.196586	1
4930524C18Rik	1.34699	1.25042	1.08052	1.13814	1.89405	1.51395	1.2142	1.25822	-0.284908	0.132378	1
Hrh3	1.34699	1.56832	0.652391	0.885217	1.00548	1.40882	1.43316	1.61381	-0.284857	0.204626	1
Serpine3	0.955926	0.953708	2.24259	2.70623	0.888568	0.925192	2.72698	3.93878	-0.283851	0.403261	1
F2	0.0651768	0.127161	0.346583	0.151751	0.2806	0.168217	0.199049	0.218821	-0.283518	0.467614	1
Gm1673	11.7318	11.614	12.2527	12.823	13.3753	16.5483	14.869	13.6216	-0.283448	0.00624806	1
Abi3	1.65114	2.01338	1.69214	1.46693	2.40849	1.59806	1.99049	2.48909	-0.283397	0.0793015	1
Slc17a2	0.564865	0.317903	0.530067	0.480546	0.584584	0.483623	0.636958	0.601759	-0.28303	0.272656	1
Mmp25	1.21663	1.12326	0.998973	1.06226	1.30947	1.74525	1.05496	1.23087	-0.282189	0.162512	1
Gm10754	0.673493	0.36029	0.73394	0.607006	0.841801	0.79903	0.577243	0.683817	-0.282138	0.267206	1
Gm4937	5.6052	5.42554	5.64726	5.74126	6.38366	7.42257	6.15062	7.41257	-0.282055	0.0113551	1
S100a16	0.977652	0.84774	0.958199	1.18872	0.771651	1.42984	1.29382	1.25822	-0.281369	0.239078	1
4933400C23Rik	0.238981	0.211935	0.570842	0.404671	0.397517	0.399515	0.477718	0.464995	-0.28105	0.383177	1
2310009A05Rik	3.19366	3.49693	3.56776	3.23736	3.6478	4.54185	3.90137	4.37643	-0.280873	0.0306728	1
4933428C19Rik	0.803847	1.18684	0.958199	1.13814	1.42639	1.03033	1.2142	1.31293	-0.280683	0.174832	1
Hes5	0.716944	0.932514	0.693165	0.632298	1.1224	0.778003	0.816102	0.957343	-0.280606	0.184868	1
Il20ra	1.15146	1.88622	1.16207	1.44164	2.22142	1.64011	1.51277	1.47704	-0.280548	0.15544	1
Dsg1c	1.15146	0.974901	1.26401	1.16343	1.16917	1.28265	1.47296	1.64116	-0.280465	0.127326	1
Pigz	0.130354	0.105968	0.122323	0.252919	0.233834	0.14719	0.179144	0.164116	-0.280351	0.63689	1
Rhox2b	0.173805	0.148355	0.0815488	0.202335	0.21045	0.210271	0.218954	0.0547053	-0.280351	0.726486	1
Zfp352	0.19553	0.148355	0.0611616	0.202335	0.163684	0.168217	0.199049	0.191469	-0.280351	0.640066	1
Slc13a3	1.04283	0.84774	0.998973	1.08755	1.05225	1.11444	1.37344	1.25822	-0.280125	0.163646	1
Capn12	0.238981	0.254322	0.183485	0.151751	0.303984	0.273352	0.258764	0.164116	-0.279857	0.486721	1
Snora31	0.19553	0.169548	0.203872	0.278211	0.2806	0.294379	0.238859	0.191469	-0.279857	0.555681	1
2900092C05Rik	36.8249	33.401	29.011	34.9534	31.0999	53.0934	37.1625	40.0443	-0.279683	0.0152627	1
Ncf4	0.282433	0.233129	0.387357	0.303503	0.2806	0.441569	0.298574	0.464995	-0.277473	0.408483	1
2310002J15Rik	0.304158	0.190742	0.203872	0.278211	0.2806	0.336434	0.238859	0.328232	-0.277184	0.429109	1
Snord17	27.1787	13.4367	17.4107	32.1966	17.5609	47.332	20.3428	19.4751	-0.276958	0.367538	1
Gm5934	1.06455	1.01729	1.4271	0.961092	1.51992	1.36676	1.2142	1.39499	-0.276698	0.145378	1
Tmem221	0.782121	0.678192	0.897037	0.809341	0.888568	0.841084	0.736482	1.5044	-0.27665	0.204014	1
Scn4a	1.32526	0.78416	2.52801	1.69456	1.07563	1.28265	2.50802	2.95409	-0.276108	0.295742	1
1700060C20Rik	2.69397	3.05187	3.16002	2.95915	3.10999	4.31056	3.40374	3.50114	-0.275843	0.0774959	1
4732490B19Rik	0.0869024	0.0635805	0.203872	0.12646	0.257217	0.126163	0.0796197	0.136763	-0.275748	0.618805	1
Cyp2b23	0.130354	0.105968	0.122323	0.12646	0.257217	0.0630813	0.11943	0.164116	-0.275748	0.604018	1
Gm6623	0.0651768	0.084774	0.14271	0.202335	0.1403	0.168217	0.0597148	0.246174	-0.275748	0.608568	1
Gm9871	0.217256	0.127161	0.101936	0.0252919	0.21045	0.126163	0.0398099	0.246174	-0.275748	0.528106	1
Arhgap30	19.7268	21.2783	20.4484	32.8289	32.6666	23.0457	33.9578	21.0342	-0.275428	0.0991764	1
Pde6g	0.477963	0.551031	0.489293	0.429962	0.654734	0.588759	0.617053	0.492348	-0.275425	0.300676	1
Defb21	1.73805	1.73787	2.14066	1.5681	2.12789	2.39709	1.79144	2.5438	-0.275402	0.104935	1
Csf2ra	3.08503	3.2638	3.36389	4.42608	5.47171	4.47877	3.76203	3.1182	-0.27539	0.116376	1
4930474H20Rik	1.39044	1.27161	1.26401	1.08755	1.23932	1.82936	1.43316	1.58645	-0.274961	0.133095	1
4930429F24Rik	15.4686	15.2593	7.48211	8.19458	16.3917	17.5366	7.46435	16.1928	-0.274574	0.12416	1
Ldlrad2	0.586591	0.402677	0.693165	0.379379	0.607967	0.65184	0.656863	0.601759	-0.274459	0.254374	1
1110059M19Rik	3.60645	3.73006	3.71047	3.76849	3.20352	4.31056	4.8369	5.68935	-0.274247	0.0542588	1
Fzd2	0.477963	0.826547	0.713552	1.11284	1.00548	0.588759	1.2142	0.902638	-0.274214	0.328655	1
Sfxn4	1.58597	1.41997	1.79407	2.1751	2.22142	2.33401	1.89097	1.88733	-0.274186	0.138319	1
C230004F18Rik	0.238981	0.190742	0.265034	0.151751	0.187067	0.357461	0.278669	0.191469	-0.274166	0.526478	1
2200002D01Rik	0.260707	0.211935	0.305808	0.480546	0.303984	0.462596	0.278669	0.464995	-0.273539	0.461692	1
Rab3c	0.651768	0.953708	1.24362	0.682881	1.19255	0.967247	1.11468	1.06675	-0.273474	0.174428	1
4933402D24Rik	8.92922	8.43502	7.66559	8.62454	10.0315	11.4598	9.35532	9.65549	-0.27342	0.012357	1
Hs3st1	0.586591	0.508644	0.591229	0.682881	0.561201	0.79903	0.816102	0.629111	-0.272851	0.313592	1
H2-Eb1	3.78025	2.37367	2.58918	3.41441	3.53089	3.55358	3.40374	4.21231	-0.272635	0.0818795	1
Gm20751	0.803847	0.678192	0.835876	1.21401	0.982101	1.0093	1.17439	1.01205	-0.272606	0.252576	1
Cd48	1.15146	1.41997	1.44749	1.31518	1.47315	2.2499	1.25401	1.44969	-0.272426	0.17308	1
Ccl24	0.152079	0.105968	0.203872	0.151751	0.1403	0.210271	0.278669	0.082058	-0.272422	0.640291	1
Gm14085	0.108628	0.148355	0.448519	0.278211	0.397517	0.231298	0.218954	0.382937	-0.272298	0.477944	1
Trpv2	0.673493	0.572225	0.73394	0.632298	0.607967	1.05136	0.796197	0.656464	-0.271565	0.280569	1
Rpph1	1673.44	1010.97	575.857	1756.6	548.761	2702.74	1547.85	867.572	-0.271017	0.582226	1
Tm4sf19	1.60769	2.07696	1.40672	1.97277	2.01097	1.97655	2.12983	2.40703	-0.270764	0.113666	1
Tnxb	2.84605	3.47574	2.83382	3.4397	3.76472	4.47877	3.06536	3.88408	-0.270716	0.0783863	1
Gbp9	0.477963	0.826547	0.591229	0.607006	0.818418	0.462596	0.895722	0.875285	-0.270278	0.272474	1
Cldn9	0.238981	0.190742	0.203872	0.101168	0.1403	0.399515	0.179144	0.164116	-0.270257	0.542543	1
Tlr6	0.173805	0.190742	0.244647	0.12646	0.0701501	0.357461	0.238859	0.218821	-0.270257	0.547463	1
Igsf23	0.521414	0.296709	0.183485	0.252919	0.2806	0.525678	0.437908	0.218821	-0.269733	0.52092	1
Fam46a	1.8684	2.07696	1.63098	2.02335	2.15127	2.27093	2.22935	2.51644	-0.269392	0.0850786	1
Myo3a	0.847298	0.741773	1.08052	1.28989	1.00548	1.17752	1.07487	1.53175	-0.268903	0.20424	1
Serpinb8	0.304158	0.381483	0.387357	0.303503	0.257217	0.378488	0.636958	0.355585	-0.268814	0.474838	1
Arxes1	0.130354	0.254322	0.346583	0.12646	0.374134	0.14719	0.218954	0.355585	-0.268735	0.477032	1
Nrp	0.695219	0.656999	0.978586	0.682881	1.02887	0.904165	0.836007	0.902638	-0.268502	0.206132	1
Fga	0.0434512	0.084774	0.203872	0.0252919	0.1403	0.0630813	0.0995247	0.164116	-0.268447	0.55345	1
Mgmt	3.58472	3.49693	2.44647	3.06032	3.15675	4.98342	3.42365	3.44644	-0.268188	0.118383	1
Npm3-ps1	4.19304	4.04796	3.64931	4.60313	4.20901	5.55115	4.95633	4.95083	-0.267936	0.0477225	1
A630023A22Rik	8.58161	9.45231	6.15694	7.05644	10.3822	11.8593	8.0814	6.94758	-0.267781	0.0786039	1
Klk1b4	0.695219	0.42387	0.448519	0.607006	0.444284	0.630813	0.935532	0.519701	-0.267775	0.427208	1
Tmem132b	1.12973	1.39877	1.4271	1.08755	1.63684	1.55601	1.41325	1.53175	-0.267758	0.114872	1
Cxcl14	0.369335	0.805353	0.550455	1.13814	0.795034	0.50465	0.895722	1.25822	-0.267623	0.380442	1
Gm8633	0.673493	0.656999	0.672778	0.809341	0.654734	0.883138	1.03506	0.738522	-0.267623	0.268826	1
1700081H22Rik	2.10738	2.73396	2.77266	2.70623	3.03984	3.36434	2.74688	3.33702	-0.267338	0.058504	1
Clasrp	67.6969	43.4255	36.8805	41.3017	39.1905	73.3215	66.3829	43.5728	-0.267106	0.123742	1
Tac4	0.304158	0.190742	0.326195	0.328795	0.2806	0.420542	0.398099	0.246174	-0.266738	0.477463	1
Ugt2b1	0.325884	0.275516	0.387357	0.12646	0.257217	0.336434	0.278669	0.547053	-0.266738	0.348815	1
Ablim2	0.673493	0.402677	0.652391	0.859925	0.678118	0.65184	0.776292	1.01205	-0.266577	0.286384	1
Epor	0.977652	1.08087	1.10091	0.758757	1.42639	1.21957	0.855912	1.34028	-0.26653	0.168969	1
4922502N22Rik	0.0434512	0.105968	0.224259	0.12646	0.187067	0.126163	0.139335	0.164116	-0.266277	0.608721	1
Lman1l	0.108628	0.105968	0.183485	0.101168	0.21045	0.105136	0.139335	0.164116	-0.266277	0.5974	1
Gria1	2.19428	2.73396	2.26298	2.27627	2.96969	2.92277	2.72698	2.78997	-0.266079	0.0618883	1
Vmn2r26	0.369335	0.339096	0.265034	0.303503	0.327367	0.378488	0.358289	0.492348	-0.266048	0.394027	1
Tmem173	1.28181	0.890127	1.1213	1.06226	1.23932	1.4719	1.23411	1.28558	-0.26594	0.164891	1
Slc1a1	0.564865	0.508644	0.591229	0.505838	0.771651	0.546705	0.437908	0.957343	-0.26563	0.252491	1
Dmkn	3.67162	2.75516	3.13963	3.31324	2.71247	4.52083	4.4587	3.52849	-0.265549	0.12247	1
Dnajc15	185.776	185.358	166.665	199.073	194.292	319.78	181.493	175.44	-0.265526	0.0420689	1
Rgs7	0.347609	0.339096	0.36697	0.354087	0.397517	0.462596	0.418004	0.41029	-0.265486	0.417801	1
Dok1	0.955926	0.762966	0.958199	1.36576	0.911951	1.17752	1.39335	1.28558	-0.265362	0.281242	1
Tpte	9.99377	12.0591	9.90818	9.15567	13.3753	13.3522	10.2908	12.9378	-0.2647	0.0475391	1
Mir191	0.260707	0.148355	0.244647	0.101168	0.116917	0.294379	0.179144	0.355585	-0.26415	0.492069	1
Pcdhb9	0.130354	0.317903	0.183485	0.12646	0.257217	0.294379	0.218954	0.136763	-0.26415	0.556004	1
9030617O03Rik	1.28181	1.48355	1.22323	1.31518	1.8239	1.28265	1.45306	1.91469	-0.264035	0.137393	1
Mx1	2.30291	2.37367	2.60956	3.16149	3.27367	3.15407	2.58764	3.5832	-0.263822	0.0853078	1
Tmem150b	0.130354	0.169548	0.36697	0.227627	0.233834	0.252325	0.278669	0.328232	-0.26355	0.497625	1
Fhit	1.82495	2.26771	2.16104	1.77043	2.1045	2.60736	2.28907	2.73527	-0.262658	0.0893178	1
6330410L21Rik	0.673493	0.84774	0.795101	0.65759	1.07563	1.34573	0.656863	0.437643	-0.262599	0.347564	1
Krt80	0.217256	0.254322	0.550455	0.252919	0.397517	0.399515	0.477718	0.246174	-0.262478	0.47006	1
Mir202	0.217256	0.317903	0.36697	0.404671	0.374134	0.399515	0.338384	0.464995	-0.262478	0.417294	1
Tusc5	0.304158	0.445064	0.285421	0.252919	0.420901	0.378488	0.418004	0.328232	-0.262478	0.447577	1
Tbx19	4.04096	3.87841	4.44441	4.04671	4.18562	4.87829	5.19519	5.49789	-0.262418	0.041981	1
Adipoq	14.6648	14.7719	11.8246	14.1129	15.0355	20.7117	14.8889	15.2354	-0.262292	0.0278316	1
Olfr731	0.434512	0.402677	0.36697	0.354087	0.607967	0.525678	0.358289	0.382937	-0.262064	0.375058	1
Serpina3h	0.564865	0.296709	0.326195	0.379379	0.257217	0.862111	0.358289	0.355585	-0.262064	0.530353	1
Olfr308	0.391061	0.42387	0.346583	0.556422	0.35075	0.714921	0.537433	0.382937	-0.261905	0.464654	1
Arg1	0.391061	0.466257	0.550455	0.404671	0.537817	0.65184	0.537433	0.437643	-0.261769	0.35798	1
Gm10767	0.586591	0.656999	0.50968	0.303503	0.631351	0.714921	0.656863	0.464995	-0.261549	0.305539	1
Panx3	0.521414	0.572225	0.50968	0.632298	0.607967	0.735949	0.696673	0.601759	-0.261458	0.333868	1
Dusp2	3.19366	3.11545	2.97653	3.1362	3.43735	3.53255	3.92127	3.99349	-0.259912	0.0594414	1
Cbs	0.499689	0.487451	0.550455	0.733465	0.561201	0.65184	0.816102	0.629111	-0.259429	0.36032	1
Capn3	1.34699	1.10206	1.32517	1.2646	1.6836	1.40882	1.41325	1.5591	-0.258856	0.139819	1
Foxc1	1.60769	1.10206	0.795101	1.46693	1.75375	1.38779	1.6322	1.01205	-0.258825	0.28482	1
AU023762	0.304158	0.169548	0.428131	0.12646	0.35075	0.252325	0.358289	0.300879	-0.258769	0.462708	1
Ltb	0.217256	0.296709	0.305808	0.227627	0.35075	0.294379	0.318479	0.300879	-0.258769	0.486997	1
Vstm5	0.238981	0.169548	0.224259	0.303503	0.163684	0.189244	0.418004	0.328232	-0.258592	0.590042	1
Gm16853	2.75915	4.02677	3.44544	3.28795	3.34382	4.39466	3.6426	5.00554	-0.258582	0.0726775	1
Mucl1	1.62942	1.84384	1.24362	1.54281	2.01097	2.31298	1.27392	1.94204	-0.258356	0.172104	1
2010001M06Rik	0.130354	0.148355	0.203872	0.328795	0.21045	0.210271	0.258764	0.273527	-0.258356	0.614199	1
Dgkk	0.173805	0.148355	0.285421	0.177043	0.303984	0.168217	0.218954	0.273527	-0.258356	0.481521	1
C86695	0.912475	0.656999	0.978586	0.758757	0.748268	1.26163	0.875817	1.09411	-0.258257	0.250387	1
Gchfr	0.716944	0.551031	0.978586	0.809341	0.888568	1.0093	0.855912	0.902638	-0.258105	0.251093	1
5830473C10Rik	0.347609	0.169548	0.0611616	0.0758757	0.2806	0.231298	0.0398099	0.273527	-0.258026	0.540836	1
Chrng	0.173805	0.190742	0.224259	0.0505838	0.374134	0.189244	0.0995247	0.136763	-0.258026	0.554112	1
AW112010	0.152079	0.084774	0.122323	0.177043	0.233834	0.105136	0.139335	0.164116	-0.257532	0.700649	1
Ddo	0.0434512	0.084774	0.183485	0.227627	0.187067	0.231298	0.0995247	0.109411	-0.257532	0.73733	1
Ms4a8a	0.130354	0.105968	0.14271	0.151751	0.0935335	0.252325	0.11943	0.164116	-0.257532	0.704696	1
Ang4	0.0869024	0.190742	0.0407744	0.0758757	0.0935335	0.231298	0.0995247	0.0273527	-0.256714	0.775951	1
Gm5434	0.108628	0.0211935	0.183485	0.0758757	0.1403	0.14719	0.139335	0.0273527	-0.256714	0.775624	1
Gm5741	0.0869024	0.127161	0.122323	0.0505838	0.233834	0.0420542	0.0995247	0.109411	-0.256714	0.666718	1
Nrtn	1.65114	1.48355	1.46788	1.11284	1.61345	1.91347	1.49287	1.91469	-0.256641	0.128591	1
Gprc5c	0.630042	0.84774	0.550455	0.961092	0.958718	0.883138	0.816102	0.875285	-0.256495	0.287775	1
Gm20871	0.434512	0.551031	1.38633	1.13814	0.467667	0.567732	1.41325	1.83263	-0.255752	0.423224	1
Arpp21	0.564865	0.529838	0.713552	0.455254	0.748268	1.0093	0.398099	0.574406	-0.25548	0.317501	1
Ces3b	0.499689	0.614612	0.632004	0.53113	0.561201	0.630813	0.855912	0.656464	-0.25548	0.317462	1
Ghrh	0.434512	0.593418	0.652391	0.607006	0.935335	0.50465	0.617053	0.711169	-0.25548	0.29339	1
4933405E24Rik	4.51892	2.39487	3.71047	2.1751	2.61894	4.60494	4.18004	3.93878	-0.255362	0.175817	1
1110028F18Rik	0.325884	0.381483	0.203872	0.303503	0.374134	0.336434	0.338384	0.41029	-0.25519	0.422782	1
Lefty1	0.238981	0.296709	0.448519	0.202335	0.467667	0.315407	0.298574	0.382937	-0.25519	0.404234	1
Prr23a	0.499689	0.211935	0.285421	0.202335	0.327367	0.420542	0.358289	0.328232	-0.25519	0.494499	1
Entpd4	0.130354	0.0635805	0.0407744	0.0252919	0.0935335	0.0420542	0.0995247	0.082058	-0.255093	0.856705	1
Ccl28	9.1682	9.98214	3.64931	10.572	9.8444	13.6676	9.45484	5.0876	-0.254713	0.419227	1
Leprel1	0.912475	1.61071	0.958199	0.961092	1.07563	1.30368	1.71182	1.14881	-0.254642	0.285872	1
Lenep	0.977652	1.12326	1.01936	1.2393	1.30947	1.05136	1.37344	1.47704	-0.254478	0.176514	1
4931402G19Rik	4.12786	3.79364	3.56776	4.95721	5.21449	4.83623	4.53832	4.89613	-0.254358	0.0828563	1
Clec4n	0.716944	0.678192	0.713552	1.21401	0.911951	1.0093	0.955437	1.01205	-0.254039	0.293119	1
1700003L19Rik	2.8895	3.62409	3.95512	3.51557	3.5075	4.68904	4.16013	4.32172	-0.253766	0.0772831	1
1700003M07Rik	0.825572	0.974901	0.815488	1.2393	1.09902	1.11444	1.11468	1.23087	-0.253709	0.229113	1
Moap1	0.325884	0.445064	0.448519	0.404671	0.327367	0.546705	0.517528	0.547053	-0.253642	0.392942	1
Vmn1r4	0.369335	0.402677	0.448519	0.404671	0.537817	0.462596	0.537433	0.382937	-0.253642	0.418797	1
Pnliprp2	0.369335	0.36029	0.428131	0.328795	0.537817	0.546705	0.418004	0.246174	-0.25308	0.401395	1
Rian	2.47672	2.73396	3.75125	3.64203	3.27367	3.09098	4.10042	4.64995	-0.253041	0.119204	1
Lgals12	0.238981	0.190742	0.224259	0.151751	0.35075	0.210271	0.179144	0.246174	-0.252851	0.532377	1
Olfr860	0.152079	0.148355	0.285421	0.227627	0.233834	0.168217	0.159239	0.464995	-0.252851	0.455831	1
Pipox	0.369335	0.593418	0.550455	0.53113	0.607967	0.609786	0.676768	0.519701	-0.252724	0.353676	1
Cypt14	2.49844	2.45845	2.91537	3.1362	2.17465	3.13304	3.76203	4.02084	-0.252432	0.1347	1
Gpr113	11.8839	12.7585	10.3159	11.2296	14.4042	14.2143	11.3856	15.6457	-0.25241	0.0194624	1
Gpr17	0.325884	0.296709	0.407744	0.328795	0.303984	0.462596	0.537433	0.273527	-0.252409	0.510124	1
F10	1.34699	1.44116	1.38633	1.13814	1.70699	1.57703	1.59239	1.47704	-0.252124	0.142091	1
Cmc1	5.84418	4.11154	4.91332	4.12258	6.99163	6.81278	4.41889	4.40378	-0.252085	0.104813	1
Gm2933	0.304158	0.190742	0.326195	0.429962	0.21045	0.294379	0.517528	0.437643	-0.251595	0.54986	1
Fabp1	0.238981	0.211935	0.101936	0.12646	0.303984	0.273352	0.139335	0.082058	-0.251471	0.59021	1
Pcdhb12	1.91185	1.82264	1.4271	1.89689	1.9642	2.03963	2.05021	2.35233	-0.251412	0.16003	1
Ntm	7.16944	7.88399	7.50249	4.98251	8.09064	9.33603	7.22549	8.64344	-0.250998	0.0419658	1
Olfr181	0.369335	0.339096	0.50968	0.429962	0.467667	0.567732	0.278669	0.711169	-0.250973	0.374234	1
Ms4a7	0.586591	0.487451	0.774714	0.784049	0.724884	0.79903	0.915627	0.629111	-0.250843	0.320103	1
Myct1	0.238981	0.296709	0.224259	0.354087	0.397517	0.315407	0.318479	0.273527	-0.250586	0.534379	1
Oc90	0.217256	0.190742	0.346583	0.354087	0.327367	0.168217	0.338384	0.519701	-0.250586	0.423887	1
Tubal3	0.890749	1.25042	0.774714	1.59339	1.42639	1.66114	1.01515	1.14881	-0.250471	0.317338	1
Acbd7	0.456237	0.402677	0.346583	0.303503	0.467667	0.420542	0.477718	0.437643	-0.250187	0.354607	1
Slc22a29	0.325884	0.36029	0.550455	0.252919	0.491051	0.441569	0.437908	0.437643	-0.250187	0.392791	1
Slfn3	0.847298	0.974901	0.856263	0.935801	0.865184	0.883138	1.31373	1.23087	-0.249576	0.240141	1
Srrm4	1.30354	0.826547	1.14168	0.708173	1.5433	1.07238	1.13458	1.0394	-0.24953	0.238752	1
4930556G01Rik	3.17194	2.79754	3.40466	3.61674	3.76472	4.37364	3.42365	3.82937	-0.249366	0.0766113	1
Mfng	0.282433	0.339096	0.407744	0.354087	0.420901	0.231298	0.398099	0.656464	-0.249251	0.399166	1
Fgfbp3	0.477963	0.445064	0.570842	0.607006	0.397517	0.588759	0.756387	0.738522	-0.248522	0.387398	1
Psma6	380.459	388.71	338.183	372.347	406.8	602.679	365.335	364.255	-0.24843	0.0279274	1
9530048J24Rik	0.521414	0.36029	0.448519	0.328795	0.537817	0.50465	0.537433	0.382937	-0.24837	0.394862	1
Ccno	2.58535	2.71277	3.36389	3.26266	4.04532	3.51153	3.12507	3.52849	-0.248054	0.0981982	1
Moxd1	2.12911	2.11935	1.73291	1.54281	2.33834	2.41812	1.65211	2.73527	-0.247819	0.11841	1
Cdhr2	2.30291	2.71277	1.87562	2.07394	2.19804	2.7125	2.52793	3.33702	-0.247703	0.110356	1
4930547E08Rik	1.15146	0.911321	1.03975	0.961092	1.1224	1.0093	1.39335	1.31293	-0.247401	0.208625	1
Ceacam10	0.260707	0.339096	0.183485	0.354087	0.233834	0.336434	0.358289	0.41029	-0.246718	0.462076	1
Gm15760	3.12848	2.90351	3.36389	2.98444	3.81149	3.51153	3.44355	4.07555	-0.246701	0.0574716	1
H2-Aa	4.30167	2.03458	3.40466	4.88134	4.06871	3.46947	4.87671	4.70466	-0.246634	0.205366	1
Ier5l	2.21601	2.54322	1.71253	2.14981	2.806	2.67044	2.22935	2.5438	-0.246634	0.12398	1
Plvap	0.238981	0.36029	0.428131	0.379379	0.374134	0.50465	0.437908	0.328232	-0.246184	0.476916	1
Klk1b11	0.0869024	0.0635805	0.203872	0.0505838	0.116917	0.105136	0.159239	0.109411	-0.246118	0.667687	1
Pgpep1l	0.0651768	0.127161	0.14271	0.0758757	0.163684	0.126163	0.159239	0.0273527	-0.246118	0.661054	1
Tmem132e	0.695219	0.953708	0.652391	0.65759	1.1224	0.820057	0.696673	0.929991	-0.245789	0.252763	1
Ly6a	0.825572	1.05968	1.30478	1.03697	1.09902	1.2406	1.23411	1.5044	-0.245773	0.230694	1
Fam163a	0.173805	0.105968	0.244647	0.177043	0.303984	0.294379	0.139335	0.082058	-0.245295	0.594674	1
Nlrp6	0.130354	0.127161	0.285421	0.151751	0.303984	0.252325	0.11943	0.164116	-0.245295	0.595721	1
Lrrn2	0.282433	0.254322	0.183485	0.278211	0.2806	0.357461	0.258764	0.273527	-0.244946	0.526059	1
Tmprss15	0.238981	0.211935	0.387357	0.12646	0.397517	0.273352	0.179144	0.355585	-0.244946	0.44211	1
En2	1.47734	1.18684	1.03975	1.13814	1.35624	1.61909	1.55258	1.12146	-0.244692	0.238029	1
Klk1b5	1.49907	1.44116	1.1213	2.02335	1.42639	1.66114	2.36869	1.5044	-0.244575	0.343687	1
Ms4a5	156.641	157.955	143.179	150.234	181.221	224.654	148.192	163.979	-0.243978	0.00594492	1
Pth2	2.41154	2.73396	2.0795	3.51557	2.9463	3.67974	3.14498	2.62586	-0.243959	0.205945	1
Atp2c2	1.9553	1.58951	1.79407	1.66927	1.9642	2.16579	2.24926	1.85998	-0.243598	0.149637	1
Gfap	1.41216	1.56832	1.24362	1.36576	1.80052	1.61909	1.75163	1.39499	-0.243475	0.178797	1
Slc22a7	0.912475	0.890127	1.30478	0.708173	0.888568	1.26163	1.27392	1.12146	-0.243209	0.256425	1
Cfi	0.521414	0.656999	0.815488	0.581714	1.2627	0.546705	0.577243	0.738522	-0.241968	0.317516	1
Apol11a	0.173805	0.105968	0.122323	0.177043	0.187067	0.168217	0.139335	0.191469	-0.241909	0.71185	1
Il1rl2	0.152079	0.105968	0.203872	0.101168	0.163684	0.168217	0.179144	0.164116	-0.241909	0.62764	1
4930597G03Rik	1.41216	1.25042	1.22323	1.49222	1.89405	1.59806	1.33363	1.53175	-0.241865	0.22137	1
Lrp2	2.86778	3.24261	3.03769	3.81908	3.69457	3.63769	3.82175	4.13025	-0.241842	0.0898624	1
Col26a1	7.97329	9.62185	5.83074	7.10703	8.46478	9.58836	8.61884	9.51873	-0.241748	0.0754537	1
1700063O14Rik	0.434512	0.551031	0.183485	0.101168	0.327367	0.399515	0.378194	0.437643	-0.241492	0.450082	1
5730488B01Rik	0.19553	0.275516	0.387357	0.455254	0.444284	0.336434	0.437908	0.300879	-0.241492	0.49151	1
Chrm5	0.325884	0.317903	0.244647	0.429962	0.35075	0.399515	0.517528	0.218821	-0.241492	0.62327	1
Macc1	1.28181	1.80145	1.83485	2.07394	1.28609	2.4812	2.0104	2.46174	-0.241462	0.244804	1
3425401B19Rik	0.108628	0.211935	0.672778	1.11284	0.303984	0.126163	0.975342	1.0394	-0.241373	0.689672	1
Cyp27b1	0.260707	0.254322	0.203872	0.303503	0.303984	0.294379	0.338384	0.246174	-0.240764	0.541848	1
Otogl	0.238981	0.275516	0.285421	0.202335	0.35075	0.273352	0.278669	0.300879	-0.240764	0.472251	1
Entpd3	0.716944	0.635805	0.672778	0.910509	0.935335	0.820057	0.816102	0.875285	-0.240734	0.304765	1
Fbxw26	1.19491	1.41997	1.48827	1.08755	1.35624	1.93449	1.25401	1.66851	-0.240605	0.194919	1
Skida1	0.521414	0.42387	0.632004	0.607006	0.514434	0.735949	0.756387	0.519701	-0.240593	0.399274	1
Poglut1	8.69024	7.60847	8.86844	9.00392	7.17869	8.32673	15.9638	7.63139	-0.240438	0.220381	1
Ssxb6	1.93358	2.22532	2.42608	1.79573	2.45525	2.92277	1.91087	2.78997	-0.24042	0.115036	1
Cml2	0.325884	0.36029	0.36697	0.404671	0.374134	0.315407	0.696673	0.273527	-0.240311	0.5536	1
Dbil5	743.754	779.752	705.397	698.992	835.067	1130.56	706.346	776.679	-0.240272	0.0111775	1
Trim65	0.54314	0.572225	0.73394	0.961092	0.795034	0.609786	1.03506	0.82058	-0.239811	0.37302	1
Tmem150c	4.62755	5.08644	2.93576	3.56616	5.28464	5.0465	3.94118	5.06024	-0.239694	0.108314	1
Mrgprb8	1.04283	1.08087	0.611616	0.935801	0.795034	1.40882	0.895722	1.23087	-0.239679	0.325666	1
Hyal3	1.71632	1.50474	1.38633	1.71985	1.94082	1.99757	1.81135	1.64116	-0.239503	0.201711	1
Ms4a4b	1.7815	1.58951	1.56982	1.82102	2.1045	2.20785	1.85116	1.75057	-0.239487	0.157262	1
Olfr692	0.19553	0.148355	0.163098	0.227627	0.1403	0.231298	0.218954	0.273527	-0.239467	0.675318	1
Cnih2	6.17007	6.14612	7.19669	6.70236	7.59959	6.93894	8.26055	8.23315	-0.239424	0.0284493	1
Casp1	3.25884	3.30619	1.36594	2.85799	3.67119	3.21715	3.52317	1.96939	-0.239403	0.338044	1
Fkbp11	0.391061	0.148355	0.326195	0.303503	0.537817	0.294379	0.199049	0.382937	-0.23939	0.444345	1
Kcnk7	3.51955	2.88232	2.36492	3.00974	3.06322	3.78488	3.48336	3.47379	-0.239273	0.11684	1
4930467K11Rik	2.8895	3.32738	3.01731	3.08561	3.29705	3.91104	3.52317	3.82937	-0.239161	0.0811794	1
Aoc2	3.62817	4.13273	3.91434	4.88134	4.30254	4.89931	5.29471	4.81407	-0.239101	0.105024	1
Txndc8	96.7658	98.5498	89.4795	102.331	102.536	147.673	97.2953	105.636	-0.238409	0.0151083	1
1700057G04Rik	44.8851	46.3926	43.7917	44.362	47.9125	68.3591	45.5226	48.9066	-0.2384	0.0150478	1
Lnx1	4.34512	4.04796	3.07847	4.072	4.11547	4.47877	5.03595	4.54054	-0.238378	0.0887361	1
E330021D16Rik	1.54252	1.25042	1.44749	0.682881	1.37962	1.7873	1.33363	1.39499	-0.237916	0.226713	1
9830132P13Rik	0.217256	0.233129	0.244647	0.177043	0.327367	0.231298	0.278669	0.191469	-0.237872	0.567265	1
Tigit	0.19553	0.190742	0.346583	0.12646	0.303984	0.210271	0.238859	0.300879	-0.237872	0.505334	1
Defb30	4.64928	4.42944	5.8919	5.43776	4.62991	5.0465	6.78758	7.82286	-0.237779	0.119173	1
Eltd1	0.347609	1.41997	0.937812	0.809341	1.35624	0.672867	0.836007	1.44969	-0.237746	0.349786	1
Gpr135	0.369335	0.508644	0.87665	0.758757	0.911951	0.693894	0.716578	0.629111	-0.237673	0.363299	1
Clec4a2	7.03909	7.01505	5.54532	8.54866	7.20208	9.25192	8.14112	8.09639	-0.23748	0.0919279	1
1700066O22Rik	4.34512	4.09035	4.03667	4.12258	3.88164	6.07683	4.61794	4.89613	-0.237355	0.115756	1
Gpnmb	0.456237	0.487451	0.672778	0.607006	0.911951	0.567732	0.537433	0.629111	-0.236848	0.334616	1
Flt3l	0.412786	0.275516	0.448519	0.505838	0.397517	0.483623	0.656863	0.328232	-0.236817	0.514456	1
Gm2799	0.304158	0.190742	0.346583	0.177043	0.1403	0.357461	0.398099	0.300879	-0.236749	0.57797	1
Rnf223	0.238981	0.317903	0.224259	0.252919	0.257217	0.273352	0.298574	0.41029	-0.236749	0.48092	1
C5ar1	0.0651768	0.0635805	0.14271	0.177043	0.0935335	0.189244	0.139335	0.082058	-0.236501	0.783737	1
Gm5122	0.0869024	0.127161	0.101936	0.12646	0.163684	0.126163	0.139335	0.082058	-0.236501	0.775721	1
Mir5133	0.130354	0.084774	0.0611616	0.177043	0.0935335	0.0420542	0.199049	0.191469	-0.236501	0.781687	1
Gm614	48.0136	49.6564	46.1363	47.4982	50.6718	74.9616	48.5481	49.4536	-0.236495	0.0203688	1
Asic1	2.12911	1.73787	1.95717	1.92218	1.47315	2.96482	2.34878	2.24292	-0.236249	0.222414	1
Gm5176	0.282433	0.233129	0.36697	0.303503	0.444284	0.252325	0.457813	0.218821	-0.235915	0.541188	1
Pm20d1	1.8684	0.932514	1.1213	1.84631	1.75375	1.61909	2.10992	1.0394	-0.235639	0.480958	1
1700072B07Rik	4.62755	5.36196	4.85216	6.44944	5.12096	8.05338	5.91176	5.49789	-0.23547	0.136725	1
1810062O18Rik	0.716944	0.805353	0.856263	0.404671	0.631351	1.03033	0.796197	0.875285	-0.235426	0.294788	1
Mslnl	0.477963	0.529838	0.652391	0.404671	0.748268	0.672867	0.597148	0.41029	-0.235376	0.363454	1
Gm5129	3.08503	3.5817	2.73189	2.85799	3.81149	3.86899	3.42365	3.30967	-0.235335	0.0951091	1
Zfp36l3	0.412786	0.275516	0.265034	0.404671	0.491051	0.483623	0.238859	0.382937	-0.235271	0.474437	1
Crym	0.238981	0.148355	0.122323	0.0758757	0.187067	0.168217	0.139335	0.218821	-0.234903	0.550766	1
Fetub	0.564865	0.190742	0.265034	0.505838	0.514434	0.357461	0.418004	0.492348	-0.234759	0.557086	1
Nrn1l	0.456237	0.593418	0.73394	0.607006	0.491051	0.778003	0.756387	0.793227	-0.234723	0.352447	1
1700100L14Rik	22.4208	22.1684	19.6329	21.2705	25.6983	28.2394	24.7617	20.8974	-0.234617	0.0190958	1
Gm9758	5.04034	3.62409	4.68906	4.22375	5.09757	5.00445	4.65775	6.20905	-0.23448	0.0736759	1
Defb42	0.716944	0.678192	0.489293	0.682881	0.841801	0.904165	0.756387	0.437643	-0.234455	0.408394	1
9330020H09Rik	4.43202	5.44673	4.85216	5.15955	5.56524	5.90862	5.57338	6.45523	-0.234399	0.040708	1
Gm20736	0.477963	0.275516	0.468906	0.429962	0.35075	0.420542	0.656863	0.492348	-0.234342	0.481812	1
Wisp3	0.412786	0.402677	0.326195	0.53113	0.467667	0.483623	0.577243	0.382937	-0.234342	0.469363	1
Sdad1	154.817	158.104	90.7639	115.255	159.217	152.299	146.281	154.214	-0.234185	0.0240059	1
Anks4b	2.45499	1.99219	2.65034	2.04864	2.59555	2.73352	2.72698	2.76262	-0.234018	0.127419	1
1810011H11Rik	0.347609	0.762966	0.407744	0.252919	0.701501	0.567732	0.318479	0.574406	-0.233996	0.376056	1
Pla2g4c	0.369335	0.233129	0.570842	0.65759	0.491051	0.65184	0.517528	0.437643	-0.233996	0.489662	1
Apol7b	4.99689	5.61628	4.44441	5.74126	6.29013	6.26608	5.81224	5.96288	-0.233854	0.0930552	1
9930111J21Rik1	1.47734	1.46235	1.1213	1.21401	1.75375	1.72422	1.09477	1.72322	-0.233796	0.188868	1
Efcab1	16.3811	14.8355	12.5993	12.4436	16.041	19.8075	14.0728	16.4663	-0.233552	0.0279837	1
I830012O16Rik	0.19553	0.211935	0.244647	0.252919	0.35075	0.231298	0.238859	0.246174	-0.233333	0.5096	1
1700095B10Rik	22.4425	25.2415	23.6696	28.9339	22.3779	35.7461	28.7029	29.7597	-0.233322	0.0563012	1
Xpnpep2	0.412786	0.84774	0.468906	0.53113	0.444284	0.904165	0.577243	0.738522	-0.233239	0.427209	1
Tmem89	30.1117	31.1757	28.5217	34.0429	31.474	49.4557	30.0764	32.9873	-0.233124	0.0481534	1
Mirlet7f-1	0.521414	0.762966	0.652391	0.632298	0.654734	0.441569	0.915627	1.06675	-0.232885	0.357835	1
Gm15107	1.89013	1.65309	1.7533	2.02335	1.98759	2.12374	2.4085	1.96939	-0.232828	0.17023	1
4933411E08Rik	9.58098	10.4908	9.82664	10.9514	10.9668	12.7004	12.361	11.6249	-0.232676	0.0257577	1
Olr1	0.369335	0.339096	0.326195	0.328795	0.537817	0.189244	0.477718	0.41029	-0.232301	0.493206	1
Nfe2	1.8684	2.09816	1.89601	1.89689	1.87067	2.64941	2.34878	2.18821	-0.23216	0.204348	1
9930014A18Rik	0.347609	0.402677	0.407744	0.53113	0.678118	0.378488	0.358289	0.601759	-0.231929	0.4046	1
Trpm8	14.252	16.3826	10.5198	12.5954	16.1813	13.3732	19.3078	13.5943	-0.231799	0.0800695	1
Sost	1.7815	1.48355	1.01936	1.74514	1.87067	1.99757	1.6123	1.47704	-0.231402	0.266851	1
1700034K08Rik	4.30167	4.87451	3.40466	3.1362	3.99856	5.42499	4.47861	4.59525	-0.230698	0.11018	1
Gm19710	2.25946	2.75516	1.95717	1.89689	2.45525	2.90174	2.66726	2.35233	-0.230583	0.146033	1
Alox5	2.93295	3.11545	2.91537	1.64397	2.59555	3.7218	2.98574	3.33702	-0.230161	0.161018	1
4930556N09Rik	4.38857	3.9208	5.07642	4.83075	5.72892	7.5277	3.50327	4.54054	-0.229988	0.174853	1
Gm10046	4.41029	3.98438	2.81343	5.41247	4.02194	5.46705	4.77718	4.84142	-0.229956	0.203653	1
Shisa2	3.86715	3.83603	3.95512	4.27433	4.34931	4.62596	4.39899	5.41583	-0.229947	0.0756726	1
Gm10375	4.14959	3.20022	3.91434	2.8074	3.76472	5.08856	3.54308	4.26702	-0.229908	0.120072	1
Gm757	0.521414	0.529838	0.387357	0.581714	0.678118	0.735949	0.457813	0.464995	-0.229681	0.447867	1
4931403E22Rik	0.499689	0.339096	0.611616	0.379379	0.397517	0.462596	0.696673	0.601759	-0.229631	0.444206	1
Vmn2r57	0.369335	0.381483	0.448519	0.505838	0.327367	0.483623	0.597148	0.574406	-0.229573	0.46967	1
Slc22a23	2.93295	2.628	2.77266	3.16149	3.10999	3.04893	3.76203	3.47379	-0.229474	0.117374	1
Mettl11b	0.412786	0.36029	0.265034	0.354087	0.537817	0.399515	0.398099	0.273527	-0.229419	0.509621	1
Tmeff2	0.282433	0.402677	0.346583	0.354087	0.397517	0.378488	0.378194	0.492348	-0.229419	0.449667	1
Apof	0.456237	0.233129	0.203872	0.354087	0.327367	0.399515	0.298574	0.437643	-0.229313	0.481665	1
BC048679	0.152079	0.42387	0.305808	0.354087	0.233834	0.546705	0.318479	0.328232	-0.229313	0.563765	1
Cryge	0.19553	0.211935	0.285421	0.404671	0.35075	0.378488	0.358289	0.136763	-0.229177	0.678115	1
Upk1a	0.608316	0.148355	0.14271	0.177043	0.0935335	0.378488	0.597148	0.109411	-0.229177	0.810922	1
1700096K18Rik	5.67038	6.69715	6.52391	5.66539	7.06178	7.12819	7.30511	7.43992	-0.228936	0.0320849	1
4930413G21Rik	15.6641	14.8566	14.1895	14.9222	16.7893	20.0809	15.6254	17.3416	-0.228919	0.017788	1
Spry1	3.32402	3.49693	4.52596	3.99612	5.96276	4.14234	3.72222	4.32172	-0.228902	0.120014	1
Dpys	1.36871	2.16174	1.34556	1.46693	1.66022	2.12374	1.91087	1.69587	-0.228837	0.244521	1
Nav3	0.912475	0.678192	0.917424	0.910509	1.14578	0.862111	0.875817	1.17616	-0.228762	0.277756	1
4933424G05Rik	1.97703	2.07696	1.73291	2.1751	2.29157	2.67044	2.09002	2.21557	-0.228619	0.156098	1
4930448C13Rik	17.5326	16.6369	16.1671	16.3386	18.3793	22.4149	18.6509	18.3536	-0.228587	0.0136576	1
Tfr2	3.49782	3.49693	4.1386	3.23736	4.55976	3.70077	4.35918	4.37643	-0.228542	0.0734359	1
B830017H08Rik	2.04221	3.03067	2.42608	1.89689	3.0866	3.2592	2.50802	2.16086	-0.228473	0.183015	1
Slc22a30	0.238981	0.042387	0.183485	0.151751	0.2806	0.231298	0.0796197	0.136763	-0.228362	0.737311	1
Zfp831	0.477963	0.551031	0.632004	0.505838	0.701501	0.65184	0.597148	0.601759	-0.227909	0.350393	1
2310001K24Rik	0.0869024	0.0635805	0.163098	0.151751	0.1403	0.105136	0.0796197	0.246174	-0.227733	0.691695	1
Rltpr	0.73867	0.996095	0.937812	0.733465	1.2627	0.904165	0.915627	0.957343	-0.227616	0.258222	1
Pla2g4f	0.325884	0.36029	0.774714	0.379379	0.654734	0.357461	0.457813	0.793227	-0.227521	0.375282	1
Gpr61	3.58472	3.83603	3.52699	3.61674	4.41946	4.41569	3.88146	4.40378	-0.227191	0.074649	1
Macrod1	13.4916	13.8606	14.2507	12.5954	14.7081	16.9268	15.068	17.1775	-0.22711	0.0116474	1
Spata19	368.227	376.036	341.506	347.966	401.703	548.345	360.239	355.503	-0.227103	0.0223103	1
Sntg1	4.12786	4.5566	3.97551	4.83075	4.55976	5.86656	5.235	4.51319	-0.227009	0.103456	1
4921525B02Rik	1.0211	0.699386	0.897037	1.36576	0.958718	1.03033	1.15449	1.5044	-0.22693	0.327157	1
Myeov2	45.8193	46.1171	43.4655	50.9885	49.713	70.3777	49.5434	45.1045	-0.226261	0.0379795	1
Hoxc5	0.521414	0.487451	0.50968	0.53113	0.514434	0.630813	0.597148	0.656464	-0.225819	0.362915	1
1700027A15Rik	263.683	280.878	262.261	236.049	310.905	388.938	251.678	267.509	-0.225803	0.0140654	1
Snora74a	14.2737	6.16731	5.68803	25.2413	4.32592	26.9778	14.7296	8.94432	-0.225783	0.800832	1
2010003K11Rik	0.869024	0.593418	0.672778	0.708173	0.935335	0.967247	0.636958	0.793227	-0.225661	0.335682	1
C230035I16Rik	0.347609	0.275516	0.122323	0.379379	0.2806	0.336434	0.298574	0.382937	-0.225603	0.561389	1
Gm10466	0.152079	0.339096	0.265034	0.354087	0.444284	0.357461	0.238859	0.246174	-0.225603	0.562721	1
4930592A05Rik	0.630042	0.572225	0.489293	1.06226	0.584584	0.714921	0.955437	0.875285	-0.225397	0.444957	1
Kcns2	0.369335	0.614612	0.856263	0.682881	0.795034	0.546705	0.796197	0.847933	-0.2251	0.376355	1
Sla	0.586591	0.339096	0.87665	0.733465	0.654734	0.546705	0.875817	0.902638	-0.2251	0.375605	1
Igsf5	0.9342	0.656999	0.754327	0.834633	0.748268	1.21957	0.875817	0.82058	-0.224887	0.387596	1
Serpinb9g	0.282433	0.148355	0.36697	0.12646	0.303984	0.273352	0.238859	0.300879	-0.224846	0.528982	1
Iqcf5	66.4151	68.9425	63.4246	65.506	74.6865	94.0122	67.6171	71.4725	-0.224806	0.00825689	1
Trappc6a	28.026	21.0028	18.2466	17.1732	21.1619	31.4565	25.0404	19.9674	-0.224774	0.103245	1
Eya2	0.521414	0.635805	0.591229	0.632298	0.607967	0.546705	0.796197	0.847933	-0.224765	0.354044	1
Mgat4c	11.0149	10.6603	9.41889	11.2043	11.2006	14.5508	11.4453	11.8711	-0.224583	0.0470253	1
Lrrc20	4.30167	4.36586	4.15899	3.99612	4.34931	4.60494	5.81224	4.78672	-0.224541	0.0968689	1
Gm20268	18.5971	21.3631	14.7807	19.9047	19.2679	27.7347	18.0339	21.718	-0.224529	0.0633179	1
E130006D01Rik	0.260707	0.487451	0.448519	0.379379	0.514434	0.357461	0.398099	0.629111	-0.224522	0.405665	1
Trpv6	0.456237	0.572225	0.530067	0.682881	0.724884	0.441569	0.816102	0.601759	-0.224384	0.412126	1
C920021L13Rik	6.17007	5.97657	6.27926	5.89301	7.29561	7.78003	6.09091	7.43992	-0.224347	0.0435345	1
1500009C09Rik	1.80322	2.43725	2.03872	2.70623	2.57217	2.90174	2.22935	2.76262	-0.224341	0.168089	1
Gucy1b2	0.608316	0.466257	0.998973	0.784049	0.420901	0.546705	1.09477	1.34028	-0.224307	0.449175	1
Slc22a3	4.95343	6.40044	5.5861	5.84243	5.30802	7.67489	7.46435	5.77141	-0.224284	0.173309	1
Olfr1393	1.06455	0.932514	0.937812	0.505838	1.19255	1.30368	0.736482	0.847933	-0.224258	0.325243	1
Mir496	0.217256	0.127161	0.224259	0.227627	0.35075	0.168217	0.238859	0.164116	-0.223796	0.608959	1
Aspdh	2.56362	2.58561	3.05808	3.00974	3.60104	3.0279	3.02555	3.52849	-0.223421	0.154743	1
4933404K08Rik	4.23649	3.94199	4.07744	3.33853	4.11547	5.57218	3.72222	5.00554	-0.223353	0.0994085	1
Tex35	164.05	170.417	162.588	154.458	195.415	231.929	158.324	175.112	-0.223013	0.00754996	1
Cacng8	5.84418	5.46793	5.21913	5.28601	6.64088	6.56046	5.95157	6.37317	-0.222929	0.0482132	1
Ccser1	0.695219	0.529838	0.570842	0.429962	0.678118	0.567732	0.597148	0.82058	-0.22267	0.375046	1
4933413L06Rik	4.01923	4.64138	0.0407744	7.66345	4.23239	9.14679	3.72222	0.082058	-0.222547	0.91698	1
Abcb11	2.8026	2.54322	2.75227	3.97083	2.6657	3.38536	2.92602	5.27906	-0.222488	0.192096	1
Zfp386	18.5102	17.0608	24.7705	22.6363	17.8181	27.0829	27.21	23.6601	-0.222481	0.075082	1
Olfr635	0.173805	0.169548	0.183485	0.101168	0.163684	0.14719	0.258764	0.164116	-0.222242	0.659804	1
Slc6a1	0.0651768	0.148355	0.285421	0.12646	0.233834	0.231298	0.139335	0.136763	-0.222242	0.657066	1
Snord52	0.304158	0.105968	0.101936	0.12646	0.163684	0.168217	0.218954	0.191469	-0.222242	0.655253	1
1700061F12Rik	34.3699	35.5627	27.7674	37.9126	31.9183	56.2054	34.7938	31.9479	-0.221694	0.142311	1
Gm12530	2.45499	2.41606	2.32414	2.14981	2.73585	2.58633	3.16488	2.32498	-0.221658	0.181178	1
4930469G21Rik	84.7515	91.0897	70.6009	62.9516	83.5955	108.626	90.2092	76.6422	-0.221537	0.0263287	1
Rfx6	1.34699	1.35638	1.44749	1.34047	1.33285	1.7873	1.47296	1.85998	-0.221381	0.195582	1
Mir15a	0.369335	0.190742	0.224259	0.177043	0.303984	0.14719	0.398099	0.273527	-0.220873	0.597045	1
Snx22	0.260707	0.233129	0.244647	0.227627	0.327367	0.252325	0.238859	0.328232	-0.220873	0.517104	1
Ide	485.936	502.774	500.221	439.017	523.998	489.763	602.821	653.893	-0.220754	0.0100366	1
9230102O04Rik	2.99813	2.96709	2.26298	2.30156	3.34382	3.09098	3.16488	2.62586	-0.22074	0.158202	1
4933407L21Rik	1.75977	1.9498	1.87562	1.51751	2.12789	1.74525	2.4284	1.99674	-0.220648	0.195168	1
Hhipl1	1.15146	1.37758	1.54943	1.2646	1.403	1.51395	1.39335	2.05145	-0.220419	0.188581	1
Slc47a1	0.890749	1.12326	1.32517	1.21401	1.23932	1.38779	1.55258	1.0394	-0.220406	0.310116	1
Medag	0.760396	1.14445	0.917424	0.910509	0.771651	1.34573	1.01515	1.23087	-0.220388	0.312447	1
Opcml	0.499689	0.656999	0.550455	0.379379	0.701501	0.609786	0.656863	0.464995	-0.220309	0.402724	1
Nlrc5	10.0372	10.0669	8.4403	11.002	8.69861	13.3102	12.779	10.394	-0.220211	0.10743	1
Gm4951	0.304158	0.36029	0.346583	0.278211	0.444284	0.420542	0.378194	0.246174	-0.220196	0.555989	1
Hoxb7	0.477963	0.233129	0.326195	0.252919	0.444284	0.378488	0.378194	0.300879	-0.220196	0.539288	1
Pcdhgc4	0.434512	0.190742	0.407744	0.252919	0.257217	0.315407	0.617053	0.273527	-0.220196	0.61669	1
Prss56	18.5971	18.0569	19.2863	21.2452	18.8938	25.3377	21.975	23.1951	-0.220053	0.0342155	1
1500017E21Rik	0.152079	0.105968	0.122323	0.101168	0.21045	0.105136	0.139335	0.109411	-0.219707	0.785488	1
Olfr221	0.108628	0.190742	0.101936	0.0758757	0.21045	0.210271	0.0796197	0.0547053	-0.219707	0.697645	1
Wnt10a	0.0651768	0.0211935	0.244647	0.151751	0.116917	0.210271	0.139335	0.082058	-0.219707	0.801616	1
Stau2	6.73493	6.01896	6.09578	7.68874	5.72892	9.98787	7.36482	7.33051	-0.219644	0.159679	1
Zfp133-ps	1.58597	1.27161	1.73291	1.64397	1.63684	2.12374	1.71182	1.75057	-0.219216	0.214953	1
Resp18	0.19553	0.233129	0.224259	0.151751	0.187067	0.315407	0.159239	0.300879	-0.2191	0.549517	1
Gm410	0.673493	0.720579	0.815488	0.733465	0.888568	1.15649	0.537433	0.875285	-0.219081	0.348566	1
4930440C22Rik	8.60333	8.88008	6.76855	7.43582	9.40011	11.1864	7.44444	8.91697	-0.218928	0.079967	1
Tnp1	1833.9	1851.83	1724.74	1624.58	1962.36	2760.31	1691.28	1732.65	-0.218744	0.0339511	1
Fas	0.238981	0.275516	0.428131	0.556422	0.631351	0.483623	0.398099	0.164116	-0.218698	0.650201	1
Ly75	2.43327	1.9498	3.11924	2.88328	2.54879	2.0186	2.4284	5.662	-0.21863	0.219545	1
Lamp3	0.695219	0.381483	0.550455	0.505838	0.678118	0.50465	0.716578	0.574406	-0.218544	0.408757	1
Cyp11b2	0.456237	0.466257	0.672778	0.910509	0.748268	0.693894	0.756387	0.656464	-0.218498	0.480842	1
Ankrd7	99.1773	137.991	119.836	124.79	139.388	160.71	128.029	130.582	-0.218406	0.0129527	1
Bmp8b	1.30354	1.01729	0.917424	1.2393	1.19255	1.17752	1.33363	1.5044	-0.218365	0.276359	1
Fmo1	1.82495	1.46235	1.24362	1.21401	0.935335	1.57703	2.88622	1.01205	-0.218327	0.520377	1
4930413F20Rik	3.75853	3.98438	4.09783	13.1012	3.57765	3.99515	14.4709	4.21231	-0.218151	0.824908	1
Abca8b	1.49907	1.16564	1.81446	2.02335	1.91744	2.03963	1.6322	1.94204	-0.217734	0.243896	1
Kcnj1	0.456237	0.487451	0.550455	0.480546	0.397517	0.841084	0.676768	0.300879	-0.21763	0.54117	1
Skint3	0.477963	0.529838	0.36697	0.632298	0.420901	0.672867	0.457813	0.793227	-0.21763	0.443997	1
Ccdc17	1.54252	1.54713	2.24259	1.94748	1.84729	2.29195	2.20945	2.0788	-0.217531	0.236906	1
Cntnap4	0.651768	0.953708	0.611616	1.34047	0.958718	1.49292	0.836007	0.683817	-0.217338	0.531034	1
Agr3	1.39044	1.314	2.16104	2.52919	2.89954	1.89244	2.44831	1.06675	-0.217022	0.456824	1
Hist2h2ac	5.49657	5.74344	9.05192	4.75488	10.2185	6.43429	5.81224	7.49463	-0.216906	0.132964	1
Slc6a7	5.82246	6.23089	5.46377	6.72765	5.96276	7.65386	7.18568	7.13904	-0.216835	0.0849407	1
Col19a1	3.45437	4.45064	5.52493	4.85605	4.91051	4.85726	5.39424	6.29111	-0.216709	0.102772	1
Rufy4	0.412786	0.487451	0.387357	0.556422	0.467667	0.378488	0.676768	0.601759	-0.216562	0.462665	1
Dsc2	0.130354	0.211935	0.163098	0.151751	0.163684	0.231298	0.179144	0.191469	-0.216502	0.641495	1
Sds	0.608316	0.551031	0.754327	0.758757	0.841801	0.820057	0.696673	0.738522	-0.216375	0.374	1
Gm15350	3.12848	3.43335	3.16002	3.1109	3.60104	3.78488	3.16488	4.59525	-0.216221	0.105536	1
Dmgdh	0.412786	0.42387	0.387357	0.252919	0.514434	0.462596	0.378194	0.382937	-0.216202	0.437193	1
Ncam2	0.304158	0.296709	0.550455	0.328795	0.491051	0.525678	0.378194	0.328232	-0.216202	0.492282	1
Gm9999	174.543	180.569	165.972	163.183	187.301	250.391	176.119	177.3	-0.216073	0.0158856	1
Lrrc4c	0.586591	0.42387	0.550455	0.429962	0.654734	0.609786	0.537433	0.519701	-0.215775	0.404884	1
4930503B20Rik	17.0546	17.6542	15.372	14.8716	19.8992	22.4569	14.6102	19.0375	-0.215742	0.034473	1
Tac1	1.97703	3.05187	3.58815	2.30156	3.01645	3.32228	3.16488	3.33702	-0.215729	0.158198	1
Ndufa7	88.0973	89.585	79.3062	94.5159	84.2035	139.347	91.7816	86.2703	-0.215216	0.0774737	1
1700029B22Rik	31.3718	33.8884	34.3728	30.502	35.8935	39.7202	37.262	38.704	-0.214898	0.00528695	1
1700025K24Rik	6.17007	6.40044	4.85216	6.04477	6.17321	8.11646	6.72787	5.85347	-0.214874	0.134777	1
1700036G14Rik	7.77776	8.62576	4.1386	7.66345	5.19111	9.18884	10.5894	6.72875	-0.214683	0.350565	1
B3gnt6	0.173805	0.148355	0.326195	0.177043	0.257217	0.252325	0.199049	0.273527	-0.214635	0.556857	1
2700070H01Rik	0.391061	0.254322	0.468906	0.202335	0.327367	0.357461	0.398099	0.492348	-0.214586	0.462387	1
Zfp354b	11.6666	9.09202	10.3771	9.40859	10.8031	11.9013	12.1619	12.2813	-0.214537	0.0933806	1
4930552N02Rik	4.56237	4.59899	4.24054	3.7432	4.67667	5.38294	4.47861	5.57994	-0.214227	0.0766739	1
C3	5.75728	6.29447	5.72881	9.18096	8.97921	8.55803	5.27481	8.39727	-0.21414	0.218714	1
Pcdhb3	2.34636	1.971	2.24259	2.04864	2.19804	2.03963	3.20469	2.48909	-0.213951	0.211103	1
Fam229a	94.376	106.243	89.6222	95.6287	106.745	123.429	104.561	112.83	-0.213916	0.00489011	1
2810410L24Rik	0.282433	0.317903	0.36697	0.581714	0.444284	0.441569	0.358289	0.547053	-0.213775	0.538713	1
Trim30a	1.60769	0.932514	1.1213	1.46693	1.47315	1.59806	1.41325	1.39499	-0.213566	0.337371	1
Hspb9	403.705	439.024	391.21	426.219	405.678	706.006	399.094	386.384	-0.213424	0.109514	1
Vmn1r181	4.04096	2.52203	1.18246	1.16343	1.14578	5.2778	1.6322	2.18821	-0.213296	0.565171	1
Gm14812	0.238981	0.445064	0.530067	0.480546	0.303984	0.588759	0.577243	0.464995	-0.213132	0.547197	1
Ppapdc1a	0.890749	1.03848	1.28439	1.01168	1.23932	1.53498	1.09477	1.01205	-0.213094	0.32977	1
4930415O20Rik	25.81	29.7981	22.8744	25.6966	32.0586	34.7788	25.6376	28.2006	-0.213086	0.039382	1
Cyp4f41-ps	3.10676	3.22141	2.93576	3.36382	3.97517	3.91104	3.42365	3.22761	-0.213058	0.141025	1
4933408J17Rik	4.99689	3.03067	4.07744	3.1109	4.30254	5.29883	4.71747	3.09085	-0.212996	0.231394	1
Cbr3	1.0211	0.953708	1.32517	1.31518	1.23932	1.42984	1.2142	1.47704	-0.212671	0.29254	1
E130008D07Rik	0.695219	0.529838	0.652391	0.682881	0.631351	0.94622	0.736482	0.601759	-0.212637	0.406512	1
Arhgap4	0.19553	0.36029	0.305808	0.328795	0.374134	0.357461	0.238859	0.437643	-0.21255	0.519441	1
Ehf	0.130354	0.233129	0.387357	0.455254	0.327367	0.483623	0.298574	0.246174	-0.21255	0.662944	1
Hmha1	2.8895	2.86112	2.65034	3.66733	2.99307	3.91104	3.52317	3.33702	-0.212469	0.191735	1
Zfp957	2.23774	2.37367	2.12027	2.52919	2.57217	2.75455	2.74688	2.57115	-0.212397	0.186976	1
Gm17384	0.0651768	0.190742	0.101936	0.151751	0.163684	0.168217	0.139335	0.109411	-0.212332	0.798874	1
1700016H13Rik	195.204	202.017	185.727	173.983	217.793	269.105	190.61	198.526	-0.212253	0.0113227	1
Zc2hc1b	5.64865	5.2348	4.91332	4.27433	5.82246	6.24505	5.29471	6.09964	-0.212209	0.0914298	1
Dio1	3.17194	3.75125	3.03769	3.21207	3.76472	4.10028	3.08526	4.51319	-0.21201	0.111998	1
Gm10804	0.238981	0.339096	0.489293	0.278211	0.444284	0.273352	0.497623	0.355585	-0.211908	0.504451	1
Zfp811	0.260707	0.381483	0.407744	0.303503	0.420901	0.294379	0.517528	0.328232	-0.211908	0.584411	1
Fndc1	2.04221	2.11935	1.69214	2.04864	2.61894	2.69147	2.09002	1.61381	-0.211883	0.305406	1
4930430J02Rik	0.847298	0.890127	0.815488	0.480546	1.00548	0.862111	0.935532	0.738522	-0.211768	0.371795	1
Nppa	0.325884	0.402677	0.489293	0.303503	0.584584	0.336434	0.477718	0.382937	-0.211413	0.455426	1
Was	0.282433	0.339096	0.570842	0.328795	0.467667	0.420542	0.477718	0.41029	-0.211413	0.505233	1
B930041F14Rik	1.19491	1.18684	1.30478	1.69456	1.44977	1.80833	1.59239	1.23087	-0.211315	0.328285	1
Eras	0.238981	0.0635805	0.163098	0.227627	0.257217	0.168217	0.258764	0.082058	-0.211109	0.748795	1
Vmn2r85	0.19553	0.105968	0.265034	0.101168	0.257217	0.273352	0.11943	0.136763	-0.211109	0.661969	1
Samt4	3.41092	3.51812	2.93576	4.02141	3.27367	4.81521	4.14023	3.52849	-0.211052	0.218266	1
Dpm3	2.36809	2.01338	1.93678	2.73153	2.19804	2.7125	2.8066	2.5985	-0.21097	0.231246	1
Gm1082	18.1409	13.0764	14.1283	11.9125	13.6559	17.9571	19.1884	14.9893	-0.21096	0.0965905	1
Cldn22	0.173805	0.211935	0.285421	0.177043	0.420901	0.105136	0.139335	0.382937	-0.210385	0.526014	1
Smim3	0.782121	0.762966	0.835876	1.11284	1.09902	1.19854	0.676768	1.06675	-0.210295	0.34472	1
Adam26b	17.1198	17.4846	15.8612	17.2997	18.4962	23.5083	16.4415	19.9948	-0.210295	0.0376954	1
Lrrc17	95.9619	77.865	67.6855	104.582	73.6342	104.421	125.361	84.93	-0.209918	0.235916	1
Kcnh5	0.217256	0.275516	0.285421	0.252919	0.233834	0.273352	0.338384	0.355585	-0.209906	0.602897	1
1700102H20Rik	3.75853	3.6029	4.07744	4.80546	4.55976	4.98342	4.77718	4.21231	-0.209887	0.141275	1
2900060B14Rik	0.608316	0.614612	0.570842	0.834633	0.467667	1.13546	0.776292	0.547053	-0.209847	0.574389	1
Rpl22l1	39.0192	38.0635	36.9416	43.0974	37.9044	55.3013	45.2439	40.564	-0.209437	0.0389141	1
1700023A16Rik	180.474	130.107	119.979	108.603	186.272	193.639	116.703	128.585	-0.209416	0.0921753	1
Tigd4	0.260707	0.211935	0.693165	0.177043	0.444284	0.357461	0.437908	0.355585	-0.20931	0.525047	1
Vmn2r69	1.17318	0.84774	0.591229	1.08755	0.724884	1.59806	0.716578	1.20352	-0.209184	0.457639	1
Gm7854	1.30354	0.911321	1.06013	0.885217	1.2627	1.26163	1.27392	0.984696	-0.208978	0.347576	1
Snx29	15.4903	15.3229	14.8011	14.5176	14.6614	15.6021	23.3883	14.6884	-0.208939	0.11693	1
Spata4	878.018	861.389	791.798	850.187	943.682	1206.87	857.803	875.641	-0.208896	0.0136837	1
Cst8	196.378	194.133	186.278	183.594	212.134	259.79	203.528	199.647	-0.208722	0.0084631	1
Hcls1	0.869024	0.572225	0.713552	0.834633	0.818418	0.988274	0.736482	0.902638	-0.208374	0.348391	1
Rab4a	5.06206	3.5817	6.09578	4.83075	3.95179	6.01375	6.40939	6.20905	-0.208215	0.221347	1
Tmc2	0.955926	0.953708	1.10091	0.809341	1.00548	1.2406	1.13458	1.0394	-0.208186	0.305988	1
Gm3404	6.03971	6.33686	4.95409	5.91831	7.34238	7.04408	5.69281	6.86552	-0.207809	0.0921112	1
Nudt16	3.95406	3.77244	3.54737	3.86966	4.34931	4.62596	4.4587	3.91143	-0.207713	0.114909	1
Mlkl	6.77838	7.33295	6.3812	10.4203	6.94486	8.05338	11.2264	8.53403	-0.207632	0.227277	1
Rgs16	0.54314	0.402677	0.570842	0.404671	0.584584	0.441569	0.676768	0.519701	-0.206996	0.476161	1
Tmem176a	11.6232	10.957	12.8032	14.9728	12.5803	16.8637	14.4112	13.4302	-0.206965	0.117098	1
Myl10	35.9341	38.8477	35.066	38.1908	41.6224	53.7663	36.0677	38.4031	-0.206852	0.0335515	1
Klhl32	7.43015	6.8667	9.60238	9.50976	8.46478	10.051	10.1714	9.57343	-0.206565	0.10495	1
Gjb2	0.19553	0.169548	0.387357	0.303503	0.233834	0.336434	0.318479	0.328232	-0.206536	0.615858	1
Wnt9b	0.217256	0.169548	0.265034	0.227627	0.2806	0.231298	0.298574	0.191469	-0.206335	0.625496	1
Gm3230	3.54127	3.13664	3.22118	3.03503	3.53089	4.0372	3.84165	3.44644	-0.206107	0.134309	1
B230216G23Rik	0.19553	0.148355	0.101936	0.278211	0.21045	0.105136	0.199049	0.328232	-0.206033	0.674464	1
4831440E17Rik	1.80322	1.6319	1.79407	2.09923	1.98759	1.95552	2.24926	2.21557	-0.205951	0.208194	1
1700017D01Rik	132.005	131.103	127.461	118.948	146.123	175.555	127.133	139.581	-0.205829	0.00717685	1
Gm16445	9.90687	9.85498	9.74509	9.81326	9.35335	12.0696	11.2861	12.7737	-0.205819	0.0442582	1
1700026F02Rik	4.95343	4.87451	5.93268	5.21013	5.37817	6.72867	6.09091	5.93553	-0.205653	0.0982557	1
Nlrp3	0	0.127161	0.183485	0.227627	0.21045	0.0841084	0.199049	0.109411	-0.205531	0.808424	1
Zfp600	0.9342	0.805353	1.24362	0.910509	1.44977	1.0093	1.1943	0.82058	-0.205477	0.357157	1
Mettl7a1	3.69335	3.75125	2.95615	5.0078	2.43187	5.71937	4.51842	4.70466	-0.205156	0.350082	1
Sytl3	1.84668	1.50474	1.69214	1.5681	2.17465	1.89244	1.6123	2.0241	-0.204725	0.221879	1
4930419G24Rik	0.869024	0.84774	1.22323	1.18872	1.14578	1.19854	1.01515	1.44969	-0.204719	0.297308	1
Lipi	0.673493	0.614612	0.897037	0.455254	0.865184	0.65184	1.07487	0.41029	-0.204525	0.481985	1
1700001C02Rik	61.3313	62.6056	63.3023	50.6344	71.8337	71.7655	60.4911	73.6881	-0.204421	0.00488998	1
BC002163	0.152079	0.466257	0.468906	0.328795	0.397517	0.420542	0.457813	0.355585	-0.204341	0.5238	1
Rell2	0.847298	0.762966	0.815488	1.21401	1.07563	0.988274	1.17439	0.847933	-0.204302	0.415394	1
Iigp1	1.43389	0.996095	0.998973	2.09923	1.61345	1.42984	1.6322	1.53175	-0.204079	0.442446	1
Gm13889	5.86591	5.61628	4.79099	5.13426	5.56524	5.86656	7.10606	5.96288	-0.204038	0.123458	1
Olfr930	0.282433	0.190742	0.346583	0.455254	0.374134	0.441569	0.238859	0.41029	-0.203892	0.594675	1
Kcnk3	0.782121	1.08087	0.998973	1.31518	1.05225	1.28265	1.33363	1.0394	-0.203881	0.397948	1
Immp1l	42.4301	44.2944	40.9579	47.9029	45.1767	64.0065	46.0003	44.5301	-0.203626	0.0488626	1
1700030F04Rik	16.4028	14.7931	14.8623	14.9222	14.942	20.964	18.0538	15.509	-0.203596	0.0823291	1
Dfna5	2.60707	2.39487	2.8746	2.98444	3.41397	3.36434	2.70707	3.00879	-0.203539	0.182803	1
Mrpl32	21.2694	20.8756	21.1619	22.4845	24.2252	26.8096	24.4831	22.5386	-0.203455	0.0180797	1
Neurog1	0.260707	0.317903	0.203872	0.303503	0.233834	0.336434	0.418004	0.218821	-0.203296	0.686069	1
Atp5e	66.3065	67.0563	60.5092	75.3446	62.5271	105.472	71.598	64.4155	-0.203178	0.115811	1
2700081L22Rik	1.34699	1.46235	1.34556	1.66927	2.22142	1.61909	1.33363	1.53175	-0.203096	0.273191	1
4930425O10Rik	0.630042	0.084774	0.489293	0.632298	0.116917	0.778003	0.796197	0.273527	-0.203051	0.836839	1
Fbp2	0.456237	0.317903	0.530067	0.505838	0.467667	0.693894	0.378194	0.547053	-0.203051	0.498739	1
Parvg	33.3053	38.2967	37.1455	34.7258	38.9333	39.4468	43.6714	43.6001	-0.203048	0.00697913	1
Heg1	15.9466	19.3285	25.3413	20.1324	25.6516	20.4383	24.1646	23.2224	-0.202789	0.0576021	1
Dzank1	9.64616	10.0881	9.96935	10.2938	12.1593	11.607	10.7288	11.6249	-0.202573	0.0425815	1
Klk1b8	56.0737	55.0395	51.8854	49.6227	63.0883	75.0668	52.6884	53.1462	-0.202556	0.0258441	1
Clec4g	12.666	4.81093	16.1467	7.71403	12.9544	6.2871	14.3913	15.3448	-0.201883	0.306731	1
Acaa1b	5.6052	5.65867	5.93268	5.38718	6.40704	6.95997	6.66815	5.82612	-0.20173	0.105538	1
Zfp433	3.86715	4.21751	4.32209	3.99612	4.34931	4.87829	4.89661	4.73201	-0.201682	0.108865	1
Gm20362	1.36871	1.39877	1.93678	1.2646	2.19804	1.85038	1.83125	0.902638	-0.201515	0.407033	1
Tnfrsf12a	0.673493	0.508644	0.693165	0.910509	1.02887	0.735949	0.855912	0.492348	-0.200745	0.532373	1
Gm5643	0.651768	0.593418	0.550455	0.379379	0.701501	0.756976	0.557338	0.492348	-0.200651	0.422575	1
Fgf14	12.2532	10.2789	10.0917	8.751	11.8787	14.9503	9.73351	11.1599	-0.200555	0.0983308	1
Lipf	3.17194	2.75516	3.1804	3.92025	3.55427	3.91104	3.42365	4.02084	-0.200079	0.183496	1
1700112E06Rik	2.8026	3.36977	1.5902	2.2004	2.9463	3.17509	2.28907	3.14556	-0.199997	0.271508	1
Gsdmc4	2.45499	3.66648	2.12027	2.45331	3.03984	3.74282	2.78669	2.65321	-0.199864	0.268095	1
Rbks	10.3197	10.2789	8.7665	9.50976	10.2419	13.3943	10.0321	10.859	-0.199697	0.0728578	1
Hfe2	4.97516	5.36196	5.70842	4.55254	6.92148	6.53943	4.16013	6.50993	-0.199652	0.114942	1
Bpifa6	5.6921	7.12102	5.68803	3.99612	5.89261	7.2964	5.19519	8.15109	-0.199585	0.134472	1
0610040B10Rik	5.10551	6.1885	5.423	5.48834	6.21998	7.42257	6.09091	5.6073	-0.199547	0.114163	1
1700015F17Rik	82.9918	82.8666	78.083	78.2279	89.6986	112.138	80.4955	86.9541	-0.199419	0.0140321	1
Prm1	2109.77	2165.55	2035.62	1828.33	2400.4	2910.07	1919.67	2133.64	-0.199386	0.0209973	1
4930401O10Rik	4.08441	4.06915	3.54737	3.46499	4.13886	4.85726	4.29947	4.07555	-0.199341	0.143886	1
Galnt13	0.369335	0.317903	0.591229	0.581714	0.724884	0.483623	0.358289	0.601759	-0.199337	0.48189	1
9530026P05Rik	0.108628	0.042387	0.163098	0.252919	0.21045	0.210271	0.0796197	0.136763	-0.199241	0.806889	1
Gm14393	0.0217256	0.169548	0.14271	0.227627	0.0935335	0.14719	0.139335	0.273527	-0.199241	0.724631	1
Olfr421-ps1	0.0869024	0.084774	0.183485	0.202335	0.257217	0.0630813	0.179144	0.136763	-0.199241	0.828252	1
Tacr1	0.0434512	0.105968	0.265034	0.12646	0.257217	0.105136	0.218954	0.0273527	-0.199241	0.81119	1
Cox7a1	1.06455	0.720579	0.897037	1.2646	0.795034	1.13546	1.59239	0.82058	-0.199111	0.560115	1
Cadm2	7.4736	7.48131	9.03153	7.05644	8.95583	9.4622	8.28045	9.2452	-0.199021	0.0617617	1
Iqcf4	138.674	157.341	147.4	148.312	158.633	206.108	151.377	161.217	-0.199009	0.0151123	1
Lingo3	0.304158	0.275516	0.163098	0.177043	0.303984	0.210271	0.238859	0.328232	-0.198778	0.575481	1
Wdfy1	177.933	199.537	124.24	123.425	197.847	155.054	217.581	141.796	-0.198485	0.121192	1
Ttc9b	0.564865	0.466257	0.244647	0.404671	0.397517	0.588759	0.577243	0.300879	-0.198472	0.618568	1
Itga2b	1.28181	1.52593	1.67175	1.89689	1.73037	1.89244	1.77154	1.88733	-0.198455	0.254635	1
Kctd16	32.6536	35.4991	31.0497	31.8678	34.7243	47.7315	34.6744	31.9206	-0.198452	0.0595997	1
Tnfsf15	2.32464	3.30619	2.14066	1.84631	3.32044	2.46017	2.78669	2.57115	-0.198329	0.256516	1
Ly6g5b	0.73867	0.508644	0.795101	0.758757	0.795034	0.778003	0.836007	0.793227	-0.198319	0.400554	1
Fsd2	0.651768	0.868934	0.87665	0.758757	1.05225	0.925192	0.636958	1.09411	-0.198292	0.325687	1
Zcchc16	1.6946	1.27161	1.93678	2.04864	2.08112	1.59806	2.24926	1.99674	-0.198183	0.29009	1
Sirt2	95.5926	60.2108	55.7998	56.8309	58.2012	96.4723	89.0746	57.7688	-0.198168	0.231054	1
Nlrp4e	1.93358	2.58561	1.63098	1.49222	1.80052	2.85969	2.16964	1.88733	-0.197307	0.303332	1
4930572K03Rik	11.4277	12.5254	9.68392	6.22181	10.7797	13.6045	10.1316	11.9258	-0.197198	0.127053	1
Myo5c	4.56237	5.27718	5.21913	5.28601	5.00404	5.53013	6.27005	6.56464	-0.197054	0.122543	1
Pdzd3	0.173805	0.169548	0.305808	0.0758757	0.163684	0.189244	0.378194	0.082058	-0.196722	0.77262	1
Magea4	1.23836	1.10206	1.1213	1.49222	1.403	1.09341	1.89097	1.14881	-0.19652	0.416145	1
Gstt4	245.521	261.676	237.756	226.767	282.705	328.864	240.312	263.324	-0.196487	0.0107967	1
4930402F06Rik	6.14834	6.48521	5.423	5.53893	6.68764	7.38051	6.66815	6.20905	-0.196421	0.102296	1
Dqx1	1.47734	0.974901	1.10091	0.961092	1.23932	1.40882	1.33363	1.17616	-0.19639	0.330184	1
1700001K23Rik	17.1849	19.1165	15.7593	18.286	19.4082	23.8868	18.432	18.2716	-0.196385	0.076693	1
Foxj1	78.3642	109.994	78.9393	80.5547	106.628	104.315	78.9231	115.209	-0.196363	0.0294422	1
Spaca5	9.49408	9.68543	8.56263	9.45917	9.79763	10.5346	10.47	11.9805	-0.196083	0.0490072	1
Ces3a	2.04221	2.20412	2.32414	2.35215	2.22142	3.17509	2.32888	2.43439	-0.195913	0.237161	1
Atp10b	1.58597	1.65309	1.63098	1.13814	1.63684	1.64011	1.77154	1.94204	-0.19572	0.224592	1
1700057H15Rik	3.25884	3.13664	2.77266	2.78211	3.95179	3.44844	3.06536	3.28232	-0.195631	0.152756	1
Scarna2	9.29855	7.75682	6.91126	10.6985	8.16079	11.2705	10.5297	8.80756	-0.195521	0.226944	1
Fbxl16	2.21601	2.69158	2.30375	2.93386	2.45525	3.04893	3.2246	2.70791	-0.195501	0.295758	1
Cldn24	0.0869024	0.0635805	0.0407744	0.202335	0.0935335	0.168217	0.11943	0.0273527	-0.195371	0.87981	1
Csf2	0.0869024	0.105968	0.14271	0.0252919	0.0935335	0.0420542	0.159239	0.136763	-0.195371	0.757914	1
Ghr	3.8237	3.51812	3.85318	2.32686	3.85826	3.65872	4.00089	4.23966	-0.195333	0.247408	1
Dsc3	0.260707	0.190742	0.305808	0.177043	0.444284	0.189244	0.298574	0.136763	-0.195249	0.655402	1
Htr3b	0.19553	0.254322	0.265034	0.227627	0.187067	0.252325	0.318479	0.328232	-0.195249	0.646766	1
Tarm1	0.391061	0.296709	0.713552	0.708173	0.21045	0.630813	0.915627	0.574406	-0.195205	0.651071	1
Syt1	2.02048	2.11935	2.20182	2.25098	2.19804	2.52325	2.56774	2.51644	-0.195049	0.218906	1
Foxd4	0.977652	1.314	1.16207	1.11284	1.09902	1.51395	1.45306	1.09411	-0.194946	0.37612	1
Gm5936	2.69397	3.41215	3.20079	2.65565	3.2269	3.46947	3.16488	4.04819	-0.19481	0.153145	1
Setd4	5.14896	4.17512	4.15899	4.72959	4.41946	4.92034	5.71272	5.74406	-0.19481	0.134111	1
Pfkfb1	2.54189	2.73396	2.44647	2.60507	2.89954	3.0279	2.76679	3.17291	-0.194751	0.154404	1
Aaed1	11.2104	10.8511	10.8256	11.786	13.0947	14.3195	11.6842	11.7616	-0.194727	0.055127	1
Nqo1	2.25946	2.31009	2.48724	2.73153	2.2448	3.46947	2.84641	2.46174	-0.194727	0.316424	1
Lrrc4b	1.43389	1.27161	1.16207	1.08755	1.16917	1.53498	1.65211	1.25822	-0.194523	0.333729	1
Gm15850	0.760396	0.911321	0.774714	0.581714	0.724884	0.94622	0.915627	0.902638	-0.194478	0.379698	1
Mep1b	0.19553	0.317903	0.326195	0.303503	0.327367	0.399515	0.258764	0.328232	-0.194283	0.557119	1
4930522H14Rik	48.7957	52.5599	40.3871	49.7998	46.5095	72.7327	49.1851	47.8945	-0.194107	0.110585	1
Cd33	2.36809	2.86112	2.52801	3.06032	2.806	3.28023	3.58289	2.43439	-0.193954	0.266067	1
Grik4	3.38919	3.49693	3.22118	2.90857	3.46074	3.4905	3.96108	4.07555	-0.193917	0.14319	1
Gm4984	35.782	37.3218	40.0201	38.0896	36.5248	51.3061	41.9198	42.5334	-0.19375	0.0281957	1
Mnf1	172.501	176.86	167.664	180.255	179.07	262.145	175.462	172.513	-0.193558	0.0542584	1
Tnfsf13	0.760396	0.741773	0.73394	0.859925	1.05225	0.756976	0.836007	0.902638	-0.193418	0.385153	1
C86187	0.108628	0.105968	0.224259	0.12646	0.163684	0.14719	0.179144	0.164116	-0.193406	0.709511	1
Gm15471	0.0651768	0.127161	0.183485	0.202335	0.187067	0.126163	0.11943	0.246174	-0.193406	0.718114	1
Hist1h2bh	0.152079	0.084774	0.0611616	0.303503	0.21045	0.14719	0.159239	0.136763	-0.193406	0.814674	1
Aldh1l1	63.4387	59.6385	61.9363	66.1636	66.6192	82.1739	68.4531	68.0808	-0.193231	0.0190667	1
5033403H07Rik	0.521414	0.381483	0.305808	0.328795	0.397517	0.525678	0.378194	0.464995	-0.193092	0.526462	1
AI646519	0.716944	0.678192	0.50968	0.607006	0.841801	1.0093	0.437908	0.574406	-0.19302	0.486961	1
Tmem42	3.45437	3.62409	3.69008	3.97083	3.62442	4.92034	3.80184	4.48584	-0.193012	0.154073	1
Got1l1	54.1619	56.6926	42.9966	46.8659	58.0375	65.962	51.3149	53.9121	-0.19297	0.0355761	1
Gm6432	20.0093	23.1433	20.3057	18.3366	22.0037	21.8472	24.5826	25.7936	-0.192782	0.0413519	1
Efcc1	0.434512	0.551031	0.815488	1.16343	0.911951	0.672867	0.995247	0.711169	-0.192559	0.590847	1
Aldh3b2	20.7045	24.3725	23.2006	20.2588	25.0436	26.368	24.8214	25.3833	-0.192471	0.0162734	1
Lmtk3	4.41029	5.42554	4.09783	4.72959	4.60652	4.71007	6.32977	5.57994	-0.192468	0.202181	1
Stmn4	0.19553	0.148355	0.285421	0.12646	0.233834	0.273352	0.11943	0.273527	-0.192442	0.610519	1
Tnfrsf11b	0.238981	0.105968	0.203872	0.227627	0.21045	0.231298	0.278669	0.136763	-0.192442	0.755686	1
4930431F12Rik	16.5984	16.1071	13.7818	15.4281	17.0699	19.6393	15.8244	18.2989	-0.19228	0.0597618	1
Xlr5c	0.19553	0.296709	0.244647	0.227627	0.374134	0.210271	0.318479	0.191469	-0.191871	0.670912	1
Speer1-ps1	78.5815	68.4126	79.6121	57.3115	86.5652	91.4679	75.161	72.6487	-0.191797	0.0215839	1
Amer3	1.49907	1.56832	1.34556	1.21401	1.42639	1.85038	1.51277	1.66851	-0.191696	0.29053	1
Cgref1	0.260707	0.190742	0.346583	0.379379	0.467667	0.210271	0.338384	0.328232	-0.191492	0.579165	1
St8sia5	2.34636	2.43725	2.42608	3.03503	2.806	3.28023	2.46821	3.1182	-0.191404	0.2156	1
4930448K20Rik	31.6325	32.2353	28.6033	30.4262	34.8178	40.6244	31.3702	33.2061	-0.191403	0.0255524	1
Nme3	2.8026	2.98828	2.75227	3.26266	2.85277	3.78488	3.66251	2.95409	-0.191165	0.232539	1
1700006F04Rik	6.69148	7.5237	6.82972	7.20819	7.57621	8.30571	8.77807	7.30316	-0.191055	0.102233	1
Lrtm2	0.304158	0.593418	0.346583	0.303503	0.491051	0.399515	0.398099	0.519701	-0.191022	0.497343	1
Cnga4	3.8237	3.6029	3.64931	4.29962	3.83487	4.12131	4.81699	4.67731	-0.191017	0.164081	1
Kazald1	3.15021	2.83993	3.09886	2.63036	3.03984	3.42742	3.44355	3.52849	-0.190892	0.149681	1
BC018242	11.1018	11.2961	10.0509	12.3425	10.8966	13.226	13.4756	13.1293	-0.190889	0.0952783	1
Gm5416	0.325884	0.445064	0.407744	0.607006	0.397517	0.630813	0.457813	0.519701	-0.190866	0.555683	1
Gls2	2.17256	2.09816	2.34453	2.68094	2.29157	2.37606	2.58764	3.44644	-0.190552	0.206652	1
H2afb1	130.049	130.637	125.524	112.751	140.791	174.125	122.993	131.812	-0.189944	0.0204881	1
Klk1b7-ps	9.29855	10.3636	9.76547	11.9378	11.224	12.7845	11.306	11.4881	-0.189914	0.0988294	1
9330111N05Rik	0.869024	1.18684	0.672778	0.834633	0.841801	1.09341	1.13458	0.957343	-0.189352	0.480714	1
1700034O15Rik	171.328	184.553	164.402	167.154	203.131	229.28	164.634	187.94	-0.189291	0.0167475	1
Mfsd2b	2.82433	2.83993	2.97653	2.85799	2.75924	3.11201	4.00089	3.1182	-0.189268	0.269294	1
4933438B17Rik	5.86591	5.70105	4.81138	2.30156	6.03291	6.47635	4.33928	4.86877	-0.189244	0.249856	1
Tsen15	6.34387	6.67596	5.38222	6.50002	6.82794	7.19127	8.99703	4.56789	-0.189206	0.315686	1
Cdh16	0.456237	0.36029	0.611616	0.328795	0.584584	0.525678	0.557338	0.328232	-0.189075	0.573125	1
Asb11	0.325884	0.254322	0.489293	0.53113	0.561201	0.441569	0.437908	0.355585	-0.189006	0.597818	1
BC049352	0.347609	0.339096	0.305808	0.632298	0.303984	0.462596	0.418004	0.656464	-0.189006	0.575094	1
Rsad2	0.238981	0.317903	0.448519	0.379379	0.35075	0.336434	0.477718	0.41029	-0.188918	0.660781	1
Tmem136	0.260707	0.254322	0.489293	0.379379	0.584584	0.357461	0.338384	0.300879	-0.188918	0.588188	1
Slc4a1	1.41216	1.58951	1.08052	1.74514	1.403	1.95552	1.47296	1.75057	-0.188908	0.339571	1
5930403L14Rik	0.152079	0.233129	0.591229	0.177043	0.327367	0.273352	0.358289	0.41029	-0.1888	0.576918	1
Gm16796	0.282433	0.275516	0.265034	0.379379	0.2806	0.231298	0.398099	0.464995	-0.1888	0.572741	1
Gm16287	0.73867	0.84774	0.998973	1.01168	1.28609	0.756976	1.11468	0.929991	-0.18847	0.402073	1
Gipr	11.1235	9.96095	10.6625	9.88914	10.8966	12.5532	12.9382	10.7222	-0.188464	0.110268	1
F830045P16Rik	0.217256	0.36029	0.101936	0.101168	0.303984	0.231298	0.278669	0.0547053	-0.188388	0.781588	1
Gm7534	0.108628	0.127161	0.285421	0.278211	0.257217	0.273352	0.179144	0.191469	-0.188388	0.767471	1
4930527G23Rik	7.71258	8.09592	5.97345	7.00586	8.44139	10.2823	6.72787	7.19375	-0.18838	0.162023	1
Sh3tc1	1.7815	1.80145	2.40569	2.2004	2.12789	2.10271	2.88622	2.10615	-0.188345	0.30156	1
4930544D05Rik	107.672	124.3	120.386	108.553	130.012	141.554	118.395	139.225	-0.188185	0.00463323	1
4930578M01Rik	3.19366	3.34857	3.44544	3.18678	3.60104	4.54185	3.36393	3.47379	-0.188112	0.190343	1
4931440P22Rik	1.84668	2.05577	1.93678	2.2004	2.75924	2.16579	1.75163	2.5985	-0.187921	0.232413	1
1700025B11Rik	24.2675	26.5131	23.588	21.8775	26.6804	32.2976	24.9011	25.8209	-0.187909	0.0407103	1
Robo3	0.651768	0.529838	0.713552	0.480546	0.654734	0.630813	0.517528	1.01205	-0.187896	0.39374	1
1700080E11Rik	100.133	116.48	102.996	95.0723	113.713	153.351	96.6384	108.864	-0.187788	0.0477657	1
Tppp2	118.318	121.778	106.013	99.2707	130.245	157.998	105.835	113.267	-0.187552	0.0380796	1
4930519F24Rik	3.28056	3.51812	2.73189	3.1362	3.41397	4.35261	3.02555	3.6379	-0.187543	0.19443	1
Ush1g	1.99875	1.99219	1.95717	1.8716	1.80052	2.4812	2.64736	1.83263	-0.187477	0.298999	1
Jakmip2	3.93233	3.83603	3.44544	5.51364	4.86374	5.69834	4.10042	3.99349	-0.18745	0.279683	1
Gm19466	1.17318	1.12326	1.1213	1.21401	1.33285	1.11444	1.59239	1.17616	-0.187355	0.382109	1
Ampd1	0.347609	0.868934	0.937812	0.859925	1.02887	0.672867	0.955437	0.765875	-0.187197	0.458847	1
A330076H08Rik	0.0434512	0.105968	0.101936	0.151751	0.0935335	0.0630813	0.199049	0.082058	-0.187162	0.884508	1
B230209E15Rik	0.0869024	0.105968	0.14271	0.0505838	0.116917	0.168217	0.0995247	0.0547053	-0.187162	0.762647	1
Glra4	0.152079	0.0211935	0.163098	0.0505838	0.116917	0.0630813	0.11943	0.164116	-0.187162	0.765497	1
Kcns3	0.130354	0.084774	0.0611616	0.12646	0.0935335	0.126163	0.0597148	0.191469	-0.187162	0.767107	1
Rhox3h	1.10801	0.996095	1.06013	1.06226	1.30947	1.11444	1.09477	1.34028	-0.187142	0.335959	1
Bpifa3	78.5815	84.5833	77.818	68.9457	83.6423	100.678	80.9534	89.2791	-0.187116	0.00935273	1
4933426D04Rik	11.6015	10.2577	10.3567	10.5214	11.3643	13.4363	11.6046	12.1993	-0.187078	0.0619094	1
Pcolce2	1.93358	1.82264	1.69214	2.04864	2.36172	2.39709	1.85116	1.85998	-0.186943	0.299089	1
1700027F09Rik	7.69086	8.18069	5.44338	6.34827	6.71103	8.05338	8.36007	8.34256	-0.186724	0.148704	1
Ager	0.304158	0.402677	0.326195	0.379379	0.491051	0.399515	0.298574	0.437643	-0.186681	0.557534	1
Dcpp1	0.238981	0.275516	0.387357	0.303503	0.467667	0.231298	0.318479	0.382937	-0.1862	0.584243	1
Scrt2	0.282433	0.254322	0.326195	0.354087	0.491051	0.294379	0.218954	0.41029	-0.1862	0.529285	1
Slc9a7	0.456237	0.911321	0.713552	0.986384	0.654734	0.925192	0.975342	0.875285	-0.186169	0.539173	1
Gmfg	4.80136	2.90351	3.1804	3.08561	2.61894	5.19369	4.25966	3.61055	-0.186153	0.359612	1
Serpinf2	0.456237	0.339096	0.550455	0.708173	0.35075	0.735949	0.597148	0.601759	-0.186009	0.579104	1
1700041C23Rik	17.9888	20.6213	17.8184	18.3113	21.4893	25.2115	18.8301	19.2289	-0.185919	0.0793937	1
Mgat5b	2.97641	2.96709	2.79305	3.54087	3.74134	3.09098	3.48336	3.61055	-0.185899	0.197496	1
Gsdmc2	1.26008	2.03458	1.54943	1.66927	1.91744	2.35504	1.71182	1.31293	-0.185576	0.376844	1
Ceacam18	0.130354	0.296709	0.244647	0.354087	0.257217	0.315407	0.199049	0.41029	-0.185531	0.669108	1
Fgf8	0.325884	0.0635805	0.326195	0.303503	0.303984	0.294379	0.238859	0.328232	-0.185531	0.612798	1
Fam198b	11.4494	12.6101	24.8316	11.609	35.8701	11.3336	11.7638	11.9531	-0.185433	0.369691	1
Nsun7	183.212	189.11	136.615	146.718	194.479	198.244	167.759	188.897	-0.185423	0.023498	1
Lamb3	8.58161	10.8511	7.88985	7.84049	11.224	10.4715	8.51931	10.1478	-0.185368	0.103631	1
Kcnn3	3.23711	3.41215	3.38428	2.73153	3.43735	4.07926	3.40374	3.69261	-0.185348	0.153393	1
Pydc3	1.41216	1.46235	1.61059	1.41635	1.80052	1.7032	1.85116	1.28558	-0.185169	0.372759	1
Batf3	0.456237	0.275516	0.265034	0.682881	0.607967	0.336434	0.676768	0.164116	-0.18513	0.784097	1
Vegfc	0.304158	0.254322	0.468906	0.632298	0.303984	0.399515	0.656863	0.464995	-0.18513	0.667604	1
Pgp	311.936	330.725	307.113	306.766	363.377	416.652	303.889	346.832	-0.184972	0.0132213	1
Cst13	94.376	97.7657	86.8495	79.7454	99.6833	114.556	102.55	89.3611	-0.184948	0.0273459	1
A930024E05Rik	9.23338	10.3424	9.3985	10.6985	10.125	11.4808	10.6889	12.9652	-0.18478	0.0820407	1
Serpinb9f	0.260707	0.148355	0.183485	0.227627	0.257217	0.357461	0.11943	0.191469	-0.18454	0.693661	1
Tcea3	0.673493	0.656999	0.672778	1.13814	0.771651	1.0093	0.895722	0.793227	-0.184155	0.549172	1
Atcay	1.47734	1.35638	1.20285	1.31518	1.91744	1.61909	1.09477	1.5044	-0.184096	0.402816	1
Bdnf	0.608316	0.635805	0.815488	0.354087	0.865184	0.588759	0.676768	0.683817	-0.184077	0.428145	1
Epha6	2.69397	2.31009	2.73189	3.03503	2.85277	2.62839	3.52317	3.14556	-0.1839	0.303549	1
4930528P14Rik	4.21476	5.2348	4.6279	4.90663	4.18562	6.35018	5.87195	4.86877	-0.183877	0.250511	1
Elavl4	2.60707	2.39487	2.79305	2.25098	3.03984	2.54428	3.00564	2.89938	-0.183865	0.206023	1
Gm14525	2.08566	2.31009	2.60956	2.73153	2.54879	3.32228	2.60755	2.46174	-0.18363	0.316284	1
Cpxcr1	37.1725	37.8728	37.4513	35.2316	39.0502	47.5212	40.0885	41.029	-0.18352	0.0156809	1
2610028E06Rik	3.25884	3.64528	2.30375	3.49028	2.82939	3.40639	4.10042	3.96614	-0.183498	0.29483	1
Itgae	69.0005	68.5186	62.5276	74.2317	68.4665	109.068	65.4673	63.6496	-0.18344	0.152533	1
Bean1	10.7542	11.5928	10.6625	11.8113	13.5857	12.2378	11.5449	13.8131	-0.183346	0.0493774	1
Gm6682	4.19304	4.21751	4.09783	3.79379	5.54186	4.20542	4.57813	4.23966	-0.183344	0.150909	1
Tsacc	147.56	157.87	167.828	137.133	192.866	208.442	137.045	158.974	-0.183263	0.0382137	1
Cypt15	9.71134	8.77411	10.2344	9.35801	8.27771	10.5766	13.0576	11.0505	-0.18318	0.148827	1
B130006D01Rik	0.630042	0.84774	0.856263	0.758757	0.958718	0.735949	1.15449	0.601759	-0.183168	0.50304	1
Krt73	0.999377	1.41997	1.08052	1.03697	1.56669	1.4719	0.915627	1.25822	-0.183133	0.348633	1
Lfng	0.434512	0.36029	0.672778	0.607006	0.514434	0.483623	0.557338	0.847933	-0.183014	0.49329	1
1700034G24Rik	19.6182	22.4015	21.8143	16.4144	22.7754	24.1391	20.8007	24.6721	-0.182975	0.0320658	1
Fcamr	0.152079	0.190742	0.101936	0.177043	0.187067	0.168217	0.159239	0.191469	-0.182915	0.810865	1
1700095A21Rik	53.5753	50.6313	55.8202	54.7064	58.4584	65.3102	61.9043	56.6747	-0.182688	0.016057	1
Gm13242	3.58472	3.2638	4.19977	3.69262	3.95179	4.22645	4.49851	3.99349	-0.182668	0.250079	1
Gpr153	10.3631	11.5081	10.6625	10.2685	11.832	14.5928	11.1269	10.8317	-0.182558	0.0898231	1
Mir7-1	0.19553	0.254322	0.265034	0.328795	0.374134	0.273352	0.358289	0.136763	-0.182553	0.723464	1
Sectm1a	4.27994	4.76854	4.58712	4.45138	4.81697	4.92034	5.91176	4.73201	-0.182548	0.183415	1
4930526I15Rik	10.3631	11.9743	9.70431	9.71209	11.4578	12.6373	11.8036	11.4608	-0.182535	0.0726632	1
Gm19897	0.73867	0.508644	0.693165	0.784049	0.748268	1.07238	0.418004	0.875285	-0.182222	0.457664	1
Prss51	34.5871	37.7668	37.7979	30.6791	40.6403	42.1804	39.5909	37.9108	-0.182009	0.0182185	1
Ssxb2	3.49782	3.70886	3.71047	4.19846	3.83487	4.89931	3.36393	5.19701	-0.181953	0.19121	1
Pla2r1	3.36747	3.43335	3.3435	4.17316	4.06871	3.97412	3.78194	4.40378	-0.181949	0.177	1
Stc2	0.630042	0.78416	1.06013	0.859925	1.14578	1.03033	0.736482	0.902638	-0.181732	0.410512	1
Scx	1.32526	1.33519	1.10091	1.51751	1.47315	1.53498	1.47296	1.44969	-0.181546	0.353918	1
Syna	2.47672	2.628	2.22221	3.03503	3.18014	3.0279	2.38859	3.17291	-0.181482	0.253512	1
BC048943	0.325884	0.339096	0.468906	0.556422	0.420901	0.546705	0.358289	0.601759	-0.181448	0.52796	1
Mdfi	0.369335	0.275516	0.530067	0.505838	0.303984	0.336434	0.716578	0.519701	-0.181448	0.634828	1
Gpr82	0.282433	0.254322	0.285421	0.455254	0.21045	0.567732	0.318479	0.300879	-0.18126	0.726885	1
Cyp11a1	98.0259	114.339	115.779	96.5645	114.976	125.91	112.443	133.508	-0.181238	0.0408146	1
Dcc	0.651768	0.826547	1.10091	0.505838	1.33285	0.693894	0.895722	0.629111	-0.181234	0.469695	1
1110065P20Rik	9.92859	10.0457	8.1345	11.5837	10.0315	13.0999	10.3904	10.9684	-0.181108	0.145993	1
Egfl6	0.586591	0.699386	0.611616	0.379379	0.607967	0.693894	0.656863	0.656464	-0.180952	0.434107	1
Inadl	27.4829	29.3742	22.4871	26.4048	27.6625	36.1876	27.2499	28.0638	-0.180904	0.0784012	1
Gm6607	0.19553	0.148355	0.183485	0.328795	0.2806	0.189244	0.278669	0.191469	-0.180884	0.769154	1
Trp53rk	9.62444	11.2326	9.64315	9.45917	10.0548	11.7541	11.3856	12.2813	-0.18086	0.0723273	1
Pcdh15	4.27994	4.32348	4.17938	3.56616	4.79359	4.05823	4.61794	5.33377	-0.180855	0.130249	1
Celf5	18.923	21.7233	17.8592	17.3755	19.946	22.6041	21.0395	22.8395	-0.180831	0.0402353	1
4930429D17Rik	1.21663	1.61071	1.4271	1.66927	1.73037	1.61909	1.79144	1.5044	-0.18083	0.352234	1
Slc46a3	2.04221	2.14054	2.12027	3.33853	1.94082	3.13304	2.94593	2.62586	-0.1808	0.432885	1
Dnajc2	264.314	238.766	294.106	238.351	308.543	288.261	280.739	306.459	-0.180716	0.00560262	1
4931430N09Rik	11.1887	11.1478	11.3965	10.0156	12.019	13.163	12.1619	12.3908	-0.180617	0.056967	1
Sox18	1.08628	1.25042	1.67175	1.2393	1.44977	1.40882	1.6123	1.5044	-0.180405	0.325267	1
Slc29a2	1.08628	1.2928	1.18246	1.31518	1.61345	1.09341	1.05496	1.91469	-0.180267	0.342305	1
Sec61g	43.0601	40.6703	36.2281	46.0566	38.2786	65.8148	41.3027	39.2784	-0.180205	0.207843	1
Zfp763	4.32339	4.2599	3.99589	5.6148	5.56524	5.00445	5.03595	4.75936	-0.180199	0.224486	1
Timp1	0.564865	0.466257	0.407744	0.708173	0.537817	0.567732	0.716578	0.547053	-0.180138	0.563988	1
Oca2	3.97578	3.96319	4.1386	4.02141	3.76472	5.10959	4.8568	4.37643	-0.180079	0.189248	1
Ppp1r2-ps9	26.679	23.3976	26.0345	27.7199	24.9501	33.7695	27.7873	30.7444	-0.179991	0.0590314	1
Slc4a10	1.49907	1.314	1.14168	1.36576	1.56669	1.42984	0.676768	2.65321	-0.179842	0.338087	1
Gm4759	0.0651768	0.0635805	0.183485	0.101168	0.233834	0.0630813	0.0995247	0.082058	-0.179765	0.886462	1
1190003J15Rik	0.282433	0.190742	0.326195	0.252919	0.397517	0.189244	0.318479	0.300879	-0.179693	0.598254	1
Olfr24	0.369335	0.211935	0.244647	0.227627	0.257217	0.294379	0.298574	0.355585	-0.179693	0.602809	1
Slc1a6	0.282433	0.233129	0.244647	0.303503	0.233834	0.252325	0.318479	0.41029	-0.179693	0.595449	1
Fmo2	1.43389	1.08087	1.50865	1.51751	1.37962	1.4719	1.49287	1.99674	-0.179654	0.325025	1
Asb9	71.0644	74.3256	71.6203	71.7531	75.2711	95.1687	75.9771	79.9792	-0.179635	0.0159934	1
1700024P04Rik	125.313	127.86	127.461	114.825	143.761	158.502	117.738	145.762	-0.179631	0.0103369	1
Fasl	1.12973	1.2928	0.978586	1.06226	0.911951	1.55601	1.37344	1.14881	-0.179435	0.43751	1
Gm2382	1.49907	1.54713	1.95717	1.5681	1.70699	2.16579	1.87106	1.66851	-0.179353	0.326931	1
C030016D13Rik	0.54314	0.36029	0.468906	0.556422	0.748268	0.50465	0.418004	0.519701	-0.179155	0.560889	1
4932412D23Rik	15.2731	15.7892	16.8602	13.6829	19.0341	19.5132	15.5458	15.9466	-0.179022	0.0595552	1
Serpinb1a	3.563	2.88232	3.8328	4.60313	2.9463	5.38294	4.67766	3.33702	-0.178976	0.417688	1
4930503H13Rik	1.04283	1.12326	0.978586	1.13814	1.00548	1.34573	1.1943	1.28558	-0.178961	0.361828	1
Rwdd2a	55.5089	54.4673	53.5776	50.3815	60.5863	71.366	51.1557	59.9844	-0.178956	0.0211478	1
Gm20753	3.47609	3.36977	3.01731	2.68094	3.41397	3.4905	4.00089	3.25497	-0.178941	0.205503	1
Tmem176b	15.7076	15.8951	18.8989	24.4067	19.2211	23.5293	20.2035	20.6513	-0.178815	0.173003	1
Lrrc10b	15.0993	15.9799	13.5371	13.0506	16.836	15.8334	15.7647	17.3416	-0.178651	0.0623285	1
Gm6880	5.75728	7.09983	6.8501	7.13232	6.57073	8.537	7.50416	7.63139	-0.178537	0.132849	1
Cntn1	13.4047	13.0552	10.9887	11.7354	13.6325	15.8334	13.3562	12.5275	-0.178275	0.104351	1
Gm9866	3.71508	4.68377	6.23849	7.05644	5.70554	6.87586	6.62834	4.73201	-0.178171	0.351686	1
Zfp345	1.26008	1.37758	1.81446	1.31518	1.77714	1.36676	1.91087	1.47704	-0.177947	0.329487	1
Ust	4.32339	4.00557	3.73086	4.3755	4.67667	5.44602	3.94118	4.45848	-0.177891	0.182737	1
Alk	2.54189	2.2889	2.12027	1.59339	2.68909	2.62839	2.16964	2.27027	-0.177696	0.249976	1
Glp1r	0.499689	0.529838	0.428131	0.480546	0.444284	0.756976	0.557338	0.382937	-0.177627	0.5954	1
Tmc3	1.0211	1.10206	1.34556	1.03697	1.30947	0.904165	1.59239	1.31293	-0.177469	0.371297	1
9530027J09Rik	0.260707	0.084774	0.183485	0.354087	0.187067	0.252325	0.199049	0.355585	-0.177405	0.705524	1
Cldn2	0.238981	0.105968	0.224259	0.303503	0.303984	0.210271	0.199049	0.273527	-0.177405	0.701735	1
Mug-ps1	0.238981	0.148355	0.265034	0.202335	0.35075	0.14719	0.238859	0.246174	-0.177405	0.641586	1
Gm21951	1.84668	1.90742	1.99795	1.54281	1.59007	2.64941	2.26916	1.64116	-0.177357	0.363753	1
1700121N20Rik	4.80136	5.91299	3.8328	4.72959	5.70554	5.65629	4.81699	5.71671	-0.177328	0.181397	1
Cyp19a1	6.69148	5.31957	5.64726	6.22181	5.42494	7.42257	7.78283	5.90817	-0.177271	0.232564	1
4931408D14Rik	79.8198	74.1137	70.8456	65.7084	71.1556	68.8007	97.1958	92.7802	-0.177264	0.123086	1
Akr1c14	1.67287	1.84384	2.16104	2.12452	2.45525	2.16579	1.97059	2.27027	-0.177232	0.272571	1
Gm13539	4.56237	4.15393	4.72983	4.04671	4.79359	6.18197	4.33928	4.43113	-0.177048	0.192053	1
Ppm1f	37.1942	39.6107	35.3106	39.8095	39.6816	41.8439	45.7216	43.7916	-0.176894	0.0316596	1
Syt5	6.2787	6.33686	4.9337	5.0078	7.24884	7.27538	4.81699	6.40052	-0.176619	0.166447	1
Slc17a7	14.2085	15.768	15.4943	17.1985	15.8773	17.2422	18.5713	18.9554	-0.176593	0.0691284	1
Traf1	5.71383	6.76073	6.09578	6.98057	7.03839	6.81278	7.88235	6.92022	-0.176566	0.138922	1
Frem1	3.15021	2.98828	3.56776	2.85799	3.48412	3.04893	4.00089	3.74731	-0.176427	0.205443	1
Cryba2	0.456237	0.275516	0.346583	0.455254	0.467667	0.525678	0.318479	0.41029	-0.17642	0.577446	1
Cyp2f2	0.369335	0.339096	0.570842	0.455254	0.467667	0.693894	0.298574	0.519701	-0.176257	0.56603	1
4930529F24Rik	5.04034	5.29838	5.0968	5.05838	5.09757	6.18197	6.32977	5.36112	-0.17621	0.168813	1
Kcnn1	1.80322	2.09816	1.87562	2.09923	2.5254	2.22887	2.12983	1.96939	-0.176114	0.288475	1
Rhbg	2.60707	2.58561	2.30375	3.56616	1.84729	3.76385	3.76203	2.70791	-0.176102	0.494469	1
Actrt1	26.2445	26.0468	26.4422	24.9631	29.276	31.7299	26.6129	30.0332	-0.175926	0.0204589	1
4930447J18Rik	2.45499	2.56441	2.95615	3.49028	2.36172	1.91347	3.36393	5.68935	-0.17581	0.33557	1
Armcx1	1.93358	1.78025	1.87562	2.85799	2.3851	2.27093	2.74688	1.85998	-0.175713	0.435343	1
4930448F12Rik	0.977652	1.18684	0.693165	0.859925	1.09902	0.988274	0.895722	1.28558	-0.175658	0.399435	1
Dydc2	35.2824	38.0423	37.2678	35.3834	40.8507	46.6381	35.6497	42.5881	-0.175597	0.0212722	1
Dancr	1.62942	1.25042	1.56982	1.46693	1.21593	1.76628	1.93078	1.72322	-0.175462	0.353062	1
Gm6268	1.71632	1.71667	1.85524	2.22569	2.19804	2.03963	2.20945	1.94204	-0.175393	0.308863	1
1700008P02Rik	19.9441	16.8488	14.5565	11.9631	18.7768	21.0271	14.3913	18.1622	-0.175115	0.124471	1
1810065E05Rik	4.43202	4.5778	3.64931	4.072	4.84036	6.18197	4.12032	3.50114	-0.175075	0.29369	1
Pbld1	1.9553	1.9498	2.09988	2.65565	2.45525	2.10271	2.72698	2.37968	-0.175023	0.32144	1
Rlbp1	1.08628	0.805353	1.03975	1.28989	1.21593	1.40882	1.01515	1.06675	-0.17491	0.442941	1
Gm4371	0.651768	0.741773	0.835876	0.607006	1.00548	0.672867	0.676768	0.929991	-0.174809	0.397523	1
Tmem239	57.0948	64.8945	59.4695	53.9223	69.6123	77.5059	55.475	64.5523	-0.174772	0.0348483	1
Copz2	2.47672	1.99219	2.52801	2.75682	2.26819	2.85969	2.86631	2.95409	-0.174738	0.322172	1
Cpz	0.434512	0.381483	0.468906	0.733465	0.631351	0.609786	0.597148	0.355585	-0.174667	0.646236	1
Kcne4	2.58535	2.33129	1.69214	1.49222	2.08112	1.4719	3.18479	2.43439	-0.174664	0.392804	1
Dnase2a	1.71632	1.69548	1.50865	1.46693	1.80052	2.03963	1.47296	1.96939	-0.174536	0.282224	1
Htr1f	0.217256	0.36029	0.285421	0.480546	0.491051	0.294379	0.457813	0.218821	-0.174436	0.716423	1
Pdxk-ps	0.369335	0.402677	0.244647	0.303503	0.327367	0.378488	0.358289	0.437643	-0.174436	0.587199	1
Me3	15.2514	14.9414	15.2089	14.2141	15.9708	20.0388	14.0131	17.6425	-0.17439	0.0732845	1
a	1.84668	2.14054	1.83485	2.42802	2.50202	2.64941	2.10992	1.91469	-0.174313	0.348265	1
1500011K16Rik	2.47672	2.07696	2.30375	2.98444	2.43187	2.62839	3.18479	2.68056	-0.174148	0.329554	1
Fcgbp	1.62942	0.487451	0.917424	0.708173	0.678118	1.7032	1.09477	0.629111	-0.17412	0.677767	1
Fgl1	0.304158	0.211935	0.183485	0.177043	0.397517	0.14719	0.258764	0.191469	-0.174092	0.703319	1
Spn	0.238981	0.169548	0.101936	0.404671	0.397517	0.210271	0.199049	0.191469	-0.174092	0.786841	1
1700028D13Rik	12.7964	14.899	10.1121	9.88914	14.1002	16.8007	11.2065	11.7616	-0.173967	0.20189	1
Sgsm1	2.41154	1.61071	1.85524	1.89689	1.73037	2.2499	2.66726	1.99674	-0.173897	0.385965	1
Dnajb7	146.561	147.147	133.495	130.81	163.52	185.816	138.24	140.894	-0.173894	0.0359275	1
Anks1b	8.99439	8.60456	9.84702	10.1926	11.4345	11.9644	8.95722	10.0384	-0.173875	0.11373	1
Grid2	0.0651768	0.169548	0.244647	0.177043	0.257217	0.126163	0.0995247	0.300879	-0.173749	0.661471	1
Klhdc7a	2.43327	2.07696	2.85421	2.90857	2.78262	3.30125	2.90612	2.43439	-0.17363	0.314083	1
Tstd3	7.90811	7.8416	7.52288	7.15761	8.62846	9.63041	8.24064	7.71345	-0.173585	0.114526	1
4930548K13Rik	0.782121	0.317903	0.550455	0.581714	0.724884	0.79903	0.457813	0.519701	-0.173421	0.536714	1
Nupr1	0.434512	0.656999	0.50968	0.632298	0.561201	0.399515	0.756387	0.82058	-0.173421	0.476442	1
Tmem17	2.84605	3.17903	3.1804	3.03503	3.10999	3.63769	3.6426	3.36438	-0.173406	0.223074	1
Ankrd1	0.130354	0.084774	0.163098	0.0505838	0.233834	0.0630813	0.139335	0.0547053	-0.173066	0.776709	1
Slco1a4	2.95468	2.96709	3.54737	3.51557	3.48412	3.38536	4.0407	3.66526	-0.173054	0.221556	1
Col15a1	21.617	22.6982	18.2873	20.2335	20.9749	23.7396	24.8214	23.5233	-0.172921	0.0778693	1
4933425H06Rik	22.247	26.5131	19.7552	22.5351	24.0147	28.1973	25.9958	23.7148	-0.172739	0.0928804	1
Tmprss9	2.52017	2.43725	2.12027	2.85799	2.96969	3.00688	2.58764	2.51644	-0.172694	0.29509	1
Morn2	118.361	129.641	124.607	114.522	139.084	152.93	121.5	138.377	-0.172675	0.0106138	1
Cdrt4	170.937	177.517	173.658	153.193	196.093	213.825	164.873	191.605	-0.172662	0.012333	1
Dus4l	2.34636	2.75516	3.3435	3.23736	2.96969	3.30125	3.68241	3.09085	-0.172575	0.290687	1
4930565N06Rik	7.60396	6.82431	7.56365	9.25684	9.02598	8.78933	8.8776	8.12374	-0.172399	0.253168	1
Aox3l1	1.9553	1.971	1.9164	1.77043	1.91744	1.85038	2.34878	2.5438	-0.172363	0.264672	1
Fam124a	1.65114	2.14054	3.69008	3.08561	1.75375	1.7873	3.42365	5.33377	-0.172309	0.418238	1
Wdr95	6.3656	6.90908	6.95204	5.43776	7.31899	8.72625	5.57338	7.71345	-0.172302	0.150231	1
Pcolce	33.0446	34.0368	35.7796	33.7141	34.9581	44.1779	36.008	38.7314	-0.171849	0.0284576	1
Zfp52	1.58597	1.2928	1.5902	1.89689	1.8239	1.55601	2.20945	1.42234	-0.171784	0.441511	1
Fam228b	19.7268	20.7061	17.7369	18.8931	21.349	24.5386	18.6708	22.5659	-0.171668	0.0728806	1
Rhox11	2.73742	4.00557	2.99692	2.85799	3.0866	3.46947	3.54308	4.26702	-0.171633	0.233777	1
4921517D22Rik	37.4115	37.4701	36.7785	30.5779	43.8438	41.6126	37.3616	38.4305	-0.17163	0.0258992	1
Bdkrb2	0.912475	0.932514	0.795101	0.733465	0.982101	1.19854	0.935532	0.629111	-0.171453	0.496393	1
Mmp15	0.630042	0.762966	0.550455	0.53113	0.701501	0.714921	0.696673	0.683817	-0.171282	0.491708	1
Mettl3	11.319	11.5928	17.1049	18.539	10.5927	11.0603	19.4471	25.7115	-0.171135	0.321447	1
1700024B18Rik	1.30354	1.22922	1.06013	0.910509	1.28609	1.21957	1.31373	1.28558	-0.171106	0.344231	1
Gm6760	66.0892	70.8075	67.6448	64.6461	76.5104	86.2952	65.4474	76.0678	-0.171087	0.0169952	1
Sla2	0.152079	0.254322	0.163098	0.354087	0.2806	0.231298	0.179144	0.355585	-0.170932	0.706036	1
Klra9	0.586591	0.508644	0.387357	0.0505838	0.561201	0.546705	0.318479	0.355585	-0.170915	0.558194	1
Tgm6	0.369335	0.402677	0.448519	0.354087	0.327367	0.420542	0.577243	0.437643	-0.170915	0.586774	1
Zfp954	1.97703	2.05577	2.34453	2.78211	2.85277	2.46017	2.48812	2.43439	-0.170897	0.293406	1
Gnrh1	1.26008	1.37758	1.06013	1.06226	1.403	1.40882	1.45306	1.0394	-0.170705	0.444875	1
Rasa4	0.782121	1.2928	1.16207	1.59339	1.28609	1.42984	1.33363	1.31293	-0.170705	0.455085	1
4930412C18Rik	3.60645	3.39096	0.244647	2.1751	3.06322	3.2592	1.41325	2.95409	-0.170697	0.625391	1
Adamtsl5	1.28181	1.12326	0.632004	1.36576	1.51992	1.32471	0.935532	1.12146	-0.170256	0.486395	1
Hoxc6	0.347609	0.254322	0.346583	0.429962	0.327367	0.483623	0.378194	0.328232	-0.170237	0.649276	1
A230108P19Rik	3.84543	3.53932	3.42505	3.08561	4.25577	4.14234	3.54308	3.77467	-0.170092	0.192826	1
4933402N03Rik	36.3252	40.1617	35.0048	31.539	40.6637	43.2317	38.2573	39.4425	-0.170074	0.0264996	1
Luzp2	0.521414	0.699386	0.978586	0.758757	1.02887	0.714921	0.676768	0.984696	-0.169963	0.444479	1
Prss12	0.803847	0.635805	0.713552	0.834633	1.00548	0.862111	0.776292	0.683817	-0.169963	0.478432	1
1700108F19Rik	16.707	18.396	16.5952	20.1829	18.8704	21.9102	18.8102	20.9795	-0.169901	0.0931906	1
1700066B17Rik	5.06206	5.17122	10.581	13.5565	5.23787	12.6793	12.1818	6.56464	-0.169786	0.693877	1
Acap1	4.56237	5.99776	4.54635	6.14593	5.16772	6.11889	6.19043	6.23641	-0.169744	0.223397	1
1300002K09Rik	0.391061	0.572225	0.550455	0.809341	0.701501	0.630813	0.557338	0.711169	-0.169687	0.51726	1
Dlx4	0.54314	0.614612	0.36697	0.809341	0.748268	0.672867	0.457813	0.738522	-0.169687	0.570948	1
Rdh9	0.521414	0.551031	0.50968	0.733465	0.748268	0.588759	0.597148	0.656464	-0.169687	0.537698	1
Cytl1	5.95281	5.8918	5.2599	6.42414	6.71103	6.77073	5.85205	7.19375	-0.169658	0.174478	1
Ceacam16	0.238981	0.148355	0.122323	0.177043	0.0467667	0.273352	0.298574	0.109411	-0.169586	0.920527	1
Rtl1	0.173805	0.0635805	0.244647	0.202335	0.116917	0.231298	0.278669	0.109411	-0.169586	0.91398	1
Gm5617	301.204	320.446	267.419	317.59	310.695	431.203	279.425	329.545	-0.169267	0.0748207	1
Gltscr1	3.86715	3.81483	4.09783	4.12258	4.32592	4.60494	4.69756	4.13025	-0.169249	0.232236	1
Dcxr	0.977652	1.05968	1.16207	1.18872	1.07563	1.36676	1.23411	1.23087	-0.168983	0.410513	1
A230020J21Rik	1.19491	1.69548	1.16207	1.2393	1.63684	1.53498	1.69192	0.984696	-0.168964	0.460717	1
Bmper	2.84605	2.96709	2.09988	2.47861	2.54879	3.00688	2.8265	3.36438	-0.168918	0.25968	1
1700030N03Rik	14.0782	15.556	17.5942	15.9592	14.1703	18.3567	19.5068	18.9007	-0.1689	0.10339	1
Tssk6	121.272	129.174	111.049	115.635	132.888	158.166	115.488	130.035	-0.168791	0.0364975	1
Med21	26.9615	23.5036	23.1803	25.646	27.3585	33.2438	25.1996	24.9456	-0.168667	0.102108	1
Pdcd1lg2	1.04283	0.551031	0.958199	1.18872	0.631351	0.862111	1.33363	1.34028	-0.168631	0.572887	1
Snora23	1.0211	0.466257	0.407744	0.935801	0.514434	1.28265	0.756387	0.464995	-0.168551	0.791372	1
Lhcgr	4.08441	3.79364	5.2599	4.17316	4.95727	4.39466	5.73262	4.26702	-0.168423	0.306173	1
Alyref2	2.06393	1.9498	1.61059	1.79573	2.15127	2.03963	2.05021	2.10615	-0.168379	0.296058	1
LOC100038947	4.97516	5.61628	2.99692	4.85605	3.5075	6.70765	4.53832	5.88082	-0.168295	0.366175	1
Olfr1278	0.238981	0.402677	0.428131	0.303503	0.444284	0.210271	0.437908	0.492348	-0.168233	0.583408	1
Gpr133	3.60645	4.59899	3.77163	2.98444	3.71795	4.33158	4.16013	4.84142	-0.168172	0.193378	1
Mamdc2	2.49844	1.88622	2.93576	2.68094	2.806	3.32228	2.36869	2.73527	-0.168091	0.307322	1
Pfdn5	191.12	185.655	162.853	185.364	183.068	266.14	179.622	177.108	-0.168074	0.10154	1
Vmn2r115	0.260707	0.317903	0.203872	0.12646	0.257217	0.273352	0.238859	0.273527	-0.167915	0.72985	1
Akr1c19	1.15146	0.551031	0.73394	1.36576	0.795034	1.40882	1.01515	0.902638	-0.167891	0.652006	1
Prr9	2.38981	2.45845	3.1804	1.84631	3.2269	2.90174	2.32888	2.87203	-0.167817	0.259353	1
Gm2518	1.80322	1.44116	1.54943	1.21401	1.70699	1.89244	1.59239	1.58645	-0.167812	0.331552	1
Hes3	0.521414	0.529838	0.50968	0.53113	0.584584	0.525678	0.477718	0.82058	-0.167788	0.487303	1
Pou5f1	4.27994	4.06915	3.26195	4.60313	3.48412	5.08856	5.51367	3.61055	-0.1677	0.397446	1
1700085B03Rik	21.9646	21.0028	18.8582	19.6012	22.448	25.1694	23.4082	19.6392	-0.167589	0.0912372	1
Disc1	0.477963	0.402677	0.774714	0.682881	0.584584	0.483623	0.756387	0.82058	-0.167309	0.500399	1
L3hypdh	0.890749	0.762966	0.917424	1.21401	0.841801	1.17752	0.955437	1.25822	-0.167159	0.458211	1
Gm13807	1.91185	1.52593	2.14066	2.1751	1.84729	1.93449	2.50802	2.37968	-0.167148	0.386127	1
2810429I04Rik	0.130354	0.105968	0.14271	0.0758757	0.0701501	0.0841084	0.199049	0.164116	-0.166971	0.77848	1
Soga3	0.108628	0.169548	0.163098	0	0.163684	0.0841084	0.0995247	0.191469	-0.166971	0.689336	1
Tcstv1	0.19553	0.105968	0.0815488	0.0758757	0.0935335	0.294379	0.0995247	0	-0.166971	1	1
Tmem171	0.0869024	0.148355	0.101936	0.12646	0.187067	0.126163	0.0995247	0.109411	-0.166971	0.888074	1
Gm6537	0.130354	0.0635805	0.183485	0.0758757	0.257217	0.0841084	0.0995247	0.082058	-0.166971	0.782799	1
Scnn1b	0.325884	0.402677	0.591229	0.556422	0.631351	0.378488	0.457813	0.683817	-0.166925	0.553918	1
Nod1	0.782121	1.03848	0.917424	1.28989	1.07563	1.32471	0.995247	1.06675	-0.166917	0.47763	1
4930567H12Rik	12.0577	14.2632	11.9061	11.9125	14.8484	14.8662	13.7145	12.7463	-0.166874	0.0983884	1
4921515E04Rik	6.64803	6.31567	4.9337	5.6148	6.31351	6.53943	6.25015	7.46728	-0.166718	0.163706	1
A330021E22Rik	382.392	383.454	344.666	332.589	432.008	448.277	362.469	380.175	-0.166687	0.0295829	1
Ubl4b	234.767	256.632	228.174	218.674	258.737	324.427	222.338	248.526	-0.166566	0.0465638	1
Terc	0.782121	1.20803	1.01936	1.51751	1.1224	1.28265	1.49287	1.0394	-0.16651	0.538764	1
Gm4285	6.47423	5.74344	5.87152	6.75294	5.84584	7.59078	7.52406	6.56464	-0.166434	0.224501	1
1700024P03Rik	9.55926	9.98214	8.88882	10.6479	10.5459	11.5649	10.3307	11.2966	-0.166327	0.13815	1
Lrrc69	57.1818	60.1896	44.5868	53.2648	63.4391	69.8731	49.6827	58.6168	-0.166166	0.0774676	1
Astn2	0.630042	0.699386	0.530067	0.480546	0.631351	0.693894	0.557338	0.793227	-0.166153	0.471803	1
Nell1	1.17318	1.08087	1.63098	1.5681	1.35624	1.59806	1.47296	1.69587	-0.165914	0.372162	1
1700126H18Rik	0.564865	0.593418	1.20285	1.21401	0.888568	0.988274	1.15449	0.902638	-0.165895	0.575572	1
A130049A11Rik	1.45561	1.78025	1.73291	1.64397	1.44977	2.08168	1.95068	1.91469	-0.165819	0.350799	1
Myoc	0.825572	1.48355	1.08052	0.834633	1.02887	1.30368	1.17439	1.28558	-0.16543	0.398815	1
4931440L10Rik	32.7839	35.2236	29.8673	27.3911	35.0517	35.3676	37.7597	32.0026	-0.165251	0.0578517	1
Pkib	103.392	107.176	101.732	96.5392	113.433	133.543	103.366	108.043	-0.165213	0.0242099	1
Spns2	7.32152	6.2097	6.055	7.1829	6.87471	7.46462	8.59893	6.61934	-0.165208	0.221821	1
Hao1	0.803847	0.932514	0.73394	1.13814	0.865184	0.820057	1.13458	1.20352	-0.165138	0.462377	1
Phldb3	1.93358	2.03458	1.81446	1.82102	2.22142	2.4812	1.99049	1.77792	-0.165126	0.332334	1
Iqcf1	109.627	111.075	109.663	96.691	126.34	137.244	105.317	111.271	-0.165072	0.0285211	1
I830077J02Rik	0.152079	0.339096	0.244647	0.202335	0.21045	0.294379	0.298574	0.246174	-0.165032	0.729082	1
Mir19a	0.282433	0.169548	0.265034	0.227627	0.0233834	0.357461	0.238859	0.464995	-0.165032	0.687557	1
Mnda	0.19553	0.169548	0.407744	0.151751	0.187067	0.315407	0.238859	0.328232	-0.165032	0.657782	1
Snora20	0.325884	0.148355	0.203872	0.278211	0.257217	0.210271	0.378194	0.191469	-0.165032	0.712104	1
4933400A11Rik	37.129	34.1427	36.1873	31.0079	39.2373	39.9935	38.516	37.9928	-0.1649	0.0253667	1
Rxfp2	14.9255	17.2303	15.9836	16.8444	16.9529	22.4569	16.123	16.9313	-0.164854	0.118615	1
Atp2a1	0.608316	0.635805	0.693165	0.682881	0.771651	0.756976	0.776292	0.601759	-0.164845	0.528889	1
Gucy1b3	0.282433	0.720579	0.795101	0.834633	0.584584	0.693894	0.736482	0.957343	-0.164845	0.532393	1
Tmem88b	2.52017	2.79754	2.89498	2.2004	2.54879	3.32228	3.04545	2.76262	-0.164838	0.294845	1
4933403O08Rik	5.45312	6.16731	5.93268	6.12064	6.50058	6.22402	7.12597	6.61934	-0.164685	0.145729	1
Vmn2r-ps54	8.75541	8.11711	8.27721	8.34633	8.34786	10.5766	8.34017	10.4761	-0.164552	0.134234	1
Hes6	3.28056	2.71277	2.95615	3.03503	2.96969	2.98585	4.14023	3.20026	-0.16441	0.32823	1
1700054K19Rik	0.869024	0.678192	1.03975	1.01168	0.841801	1.15649	1.09477	0.875285	-0.16439	0.477869	1
Tmem130	9.77652	10.1093	11.9265	11.4066	12.2996	11.8803	11.2065	13.3755	-0.164178	0.0973549	1
Gm6194	17.8584	19.498	16.6156	16.4903	20.6943	22.8354	17.4168	17.9707	-0.164081	0.100949	1
4930572O13Rik	3.8237	4.00557	3.30273	4.62842	3.29705	5.59321	4.0407	4.51319	-0.163948	0.321926	1
Unc13d	6.21352	6.01896	6.46275	6.8794	7.20208	7.2964	6.72787	7.43992	-0.163849	0.139812	1
She	0.54314	0.826547	0.591229	0.961092	0.724884	0.567732	0.955437	1.01205	-0.163775	0.572006	1
Syn2	7.45188	7.62966	6.52391	7.33465	7.52944	8.05338	8.8776	7.71345	-0.163768	0.167928	1
Tmem247	174.934	186.842	173.149	161.641	198.431	221.584	173.213	189.417	-0.163675	0.021567	1
3110015C05Rik	0.999377	1.35638	0.693165	1.06226	1.23932	1.15649	1.05496	1.14881	-0.163593	0.438322	1
4930503O07Rik	0.890749	1.08087	1.20285	1.44164	1.00548	1.80833	0.955437	1.36763	-0.163547	0.521737	1
Fxn	4.10614	4.00557	4.3017	4.85605	4.84036	5.08856	4.87671	4.32172	-0.163107	0.230218	1
Bmp6	1.80322	1.88622	2.44647	1.51751	1.5433	1.97655	2.72698	2.37968	-0.163046	0.376845	1
Liph	3.86715	4.62019	3.5066	3.7432	4.09209	4.94137	4.25966	4.29437	-0.162935	0.230222	1
4930444M15Rik	5.97454	8.28666	6.17732	8.1187	7.92696	7.50668	7.42454	9.2452	-0.162847	0.208644	1
Fahd1	12.0143	10.8511	11.4168	11.9378	14.3106	13.0578	11.6245	12.8558	-0.162737	0.0842568	1
Gm19619	0.521414	0.296709	0.570842	0.278211	0.327367	0.462596	0.617053	0.464995	-0.162651	0.622472	1
Hs3st4	5.93109	7.14221	5.17835	6.65177	7.10854	7.10716	6.32977	7.35787	-0.162589	0.172728	1
Mrgpra2b	0.456237	0.339096	0.346583	0.303503	0.257217	0.525678	0.398099	0.437643	-0.162567	0.665129	1
Aqp3	1.23836	1.12326	1.93678	1.51751	1.61345	1.32471	1.69192	1.96939	-0.162557	0.36723	1
4933438K21Rik	30.2637	29.5649	26.8296	26.7841	28.8317	30.4683	35.4905	31.8659	-0.162544	0.124814	1
Gm4791	0.347609	0.233129	0.326195	0.303503	0.327367	0.315407	0.418004	0.273527	-0.16245	0.684717	1
Cetn4	220.319	225.245	246.441	192.016	308.45	260.82	202.135	228.477	-0.162398	0.0510649	1
1700125H03Rik	16.1856	17.1879	16.7379	18.9689	16.532	21.9313	19.049	19.2016	-0.162183	0.11976	1
Homer3	2.17256	2.01338	1.9164	2.78211	2.2448	2.62839	2.38859	2.57115	-0.162156	0.331764	1
Ly6e	14.7517	14.454	16.9214	17.0215	16.4151	19.9337	15.068	19.5572	-0.162052	0.109999	1
Trem1	2.99813	3.20022	3.11924	2.85799	3.46074	3.36434	3.44355	3.39173	-0.162004	0.225357	1
Adamdec1	0	0.275516	0.163098	0.303503	0.0701501	0.0420542	0.338384	0.382937	-0.161982	0.823416	1
E130218I03Rik	0.173805	0.339096	0.101936	0.101168	0.257217	0.189244	0.139335	0.246174	-0.161982	0.672252	1
Hrk	0.19553	0.233129	0.14271	0.151751	0.257217	0.14719	0.298574	0.082058	-0.161982	0.829493	1
Mir669a-3	0.0869024	0.190742	0.122323	0.354087	0.257217	0.252325	0.199049	0.082058	-0.161982	0.839629	1
Nol3	0.130354	0.233129	0.203872	0.151751	0.233834	0.231298	0.139335	0.218821	-0.161982	0.666039	1
Ooep	0.238981	0.105968	0.224259	0.151751	0.1403	0.14719	0.199049	0.355585	-0.161982	0.676491	1
Vmn1r45	0.217256	0.190742	0.203872	0.101168	0.257217	0.168217	0.278669	0.082058	-0.161982	0.749672	1
Cd4	0.695219	0.720579	0.815488	0.682881	0.654734	0.79903	0.995247	0.793227	-0.161961	0.521771	1
4930548J01Rik	12.905	16.5097	14.1691	14.2899	14.1703	17.5787	16.2623	16.7125	-0.161955	0.103087	1
Spta1	36.3252	38.6146	32.8438	36.7997	43.1189	38.4375	39.8497	40.3725	-0.161868	0.0434516	1
Gm8580	1.06455	0.572225	0.611616	0.404671	1.05225	1.0093	0.477718	0.437643	-0.161854	0.624344	1
Rab3d	8.25572	7.8416	8.6034	8.06812	8.02049	9.14679	10.1316	9.2452	-0.16176	0.133641	1
Alas1	79.8415	75.9152	95.5752	69.5022	121.757	68.9058	85.5116	88.4312	-0.161738	0.131737	1
Dleu2	5.58348	4.62019	5.56571	5.28601	5.79907	5.95067	6.19043	5.49789	-0.161734	0.186808	1
4921513I03Rik	11.1887	10.4272	10.6217	8.92804	10.6394	13.6466	11.1866	10.5034	-0.16173	0.148692	1
Rerg	5.30104	5.72225	5.5861	6.2471	6.31351	6.83381	5.87195	6.50993	-0.161725	0.167274	1
Nudt14	2.82433	2.81874	2.67072	2.98444	3.13337	3.17509	3.54308	2.5985	-0.161672	0.324355	1
Rhobtb2	13.6002	15.8739	12.742	13.9611	15.2693	15.9385	15.2273	16.5484	-0.161587	0.115227	1
Clec18a	0.391061	0.614612	0.774714	0.379379	0.631351	0.357461	0.776292	0.711169	-0.161567	0.550413	1
Galnt15	0.412786	0.699386	0.570842	0.505838	0.537817	0.65184	0.676768	0.574406	-0.161567	0.571011	1
D19Ertd737e	24.5499	23.8639	24.9743	24.7355	28.9252	28.1132	26.4935	26.0944	-0.161557	0.0384424	1
Crisp2	2165.19	2166.85	2017.6	1990.95	2414.31	2703.62	2021.7	2194.64	-0.161544	0.0291509	1
A330032B11Rik	3.30229	2.83993	3.60854	2.95915	3.25029	3.61666	4.25966	2.92673	-0.161431	0.341632	1
Immp2l	15.0776	16.0647	14.2507	14.1888	16.7191	19.3239	14.1524	16.6851	-0.161413	0.0947296	1
4933433F19Rik	0.152079	0.127161	0.0203872	0.202335	0.0701501	0.252325	0.139335	0.0547053	-0.1614	1	1
Lsamp	0.0217256	0.127161	0.0407744	0.328795	0.1403	0.273352	0.0597148	0.0547053	-0.1614	1	1
Ccdc68	1.12973	1.58951	1.03975	1.13814	1.28609	1.61909	1.43316	1.06675	-0.161366	0.48504	1
Gbgt1	3.34574	3.66648	2.79305	2.95915	3.32044	4.01618	3.26441	3.71996	-0.161227	0.25881	1
Slit1	9.0813	11.0418	8.82766	7.73932	9.32996	9.96685	9.63399	12.8831	-0.161127	0.126039	1
Myb	0.412786	0.339096	0.530067	0.429962	0.467667	0.546705	0.318479	0.629111	-0.16112	0.516679	1
Anxa1	1.45561	1.82264	1.87562	1.71985	1.6836	1.87141	2.0303	2.13351	-0.161112	0.335899	1
Pde11a	0.434512	0.593418	0.713552	0.733465	0.631351	0.693894	0.477718	1.0394	-0.160665	0.498193	1
4933406C10Rik	21.0738	21.1299	22.6298	25.0137	23.9913	27.4614	24.8214	23.2224	-0.160662	0.0792326	1
Gbp7	2.84605	2.6068	2.99692	3.49028	3.48412	3.32228	2.90612	3.66526	-0.16063	0.274858	1
Slirp	11.797	12.0591	11.4372	13.7335	12.6972	15.3918	12.5799	13.8404	-0.160479	0.129292	1
Rpl39l	163.572	166.157	153.556	189.664	166.186	242.4	168.376	164.307	-0.160429	0.138971	1
1810021B22Rik	2.32464	2.05577	1.83485	1.66927	1.94082	2.14476	2.58764	2.10615	-0.160376	0.355706	1
Gm5069	0.890749	0.593418	0.754327	0.733465	1.21593	0.904165	0.617053	0.574406	-0.160199	0.559674	1
Crtap	14.5779	13.3943	13.8837	14.8463	15.8305	17.2422	15.1477	14.7978	-0.160193	0.105817	1
Gm14474	3.91061	3.45454	3.93473	3.84437	3.99856	5.0465	4.12032	3.5832	-0.160128	0.287891	1
Stx19	0.477963	0.42387	0.632004	0.429962	0.631351	0.50465	0.636958	0.41029	-0.160057	0.610024	1
4930578N18Rik	5.80073	5.25599	4.52596	4.50196	5.37817	6.32916	5.77243	4.78672	-0.159958	0.255172	1
Cd55	34.5654	38.7417	36.5135	33.79	36.8288	40.33	43.5719	39.4699	-0.159897	0.0546108	1
1700041M19Rik	9.86342	10.9782	9.98973	10.4961	10.8031	11.3336	11.4254	12.801	-0.159866	0.0959709	1
Agpat9	36.499	36.1137	28.7052	33.5624	36.5716	39.1735	35.6696	39.4152	-0.159846	0.0565281	1
Prss37	200.723	208.332	200.773	172.718	224.27	233.022	211.51	207.962	-0.159688	0.0221764	1
4930539J05Rik	28.265	27.7847	29.7653	25.0896	37.6472	30.9309	26.1949	30.4709	-0.159655	0.0640365	1
Sox7	1.34699	1.44116	1.46788	1.18872	1.63684	1.51395	1.73173	1.14881	-0.15962	0.410709	1
Dhrsx	18.2495	19.8159	16.4933	28.0993	20.7177	36.1246	14.7695	18.463	-0.159596	0.475074	1
Cep57	248.975	250.465	187.318	176.613	263.764	266.056	194.093	252.766	-0.159455	0.071805	1
A630095E13Rik	0.977652	1.20803	0.672778	0.885217	1.21593	1.15649	0.756387	1.09411	-0.159392	0.463656	1
Il3ra	19.314	21.2147	15.637	14.7452	20.1565	21.9523	16.3619	21.8001	-0.159244	0.102304	1
Amacr	4.17131	3.75125	3.91434	4.50196	4.34931	4.66802	4.91652	4.07555	-0.159196	0.26401	1
B230217C12Rik	0.73867	0.762966	1.03975	0.961092	1.07563	0.904165	1.13458	0.738522	-0.159132	0.498908	1
Vtn	0.304158	0.487451	0.428131	0.252919	0.420901	0.357461	0.477718	0.41029	-0.159056	0.618772	1
Ubc	356.256	465.727	422.77	309.522	475.571	456.141	404.986	416.745	-0.159051	0.0484842	1
AI317395	0.9342	1.16564	0.856263	1.06226	1.1224	1.2406	1.03506	1.06675	-0.158979	0.445449	1
Crip2	44.9068	48.4907	48.1546	44.5643	50.7419	54.6915	54.1016	47.4295	-0.158964	0.0343185	1
1700016C15Rik	65.872	66.2721	60.3461	53.29	68.5834	75.9919	66.3033	63.8138	-0.15896	0.0377981	1
Gm4297	1.75977	1.35638	1.85524	2.09923	1.77714	1.91347	2.32888	1.72322	-0.158886	0.487557	1
Tpgs1	10.1024	9.68543	9.01115	10.2179	10.1718	12.0906	10.2311	10.9137	-0.158845	0.132391	1
Oxld1	2.28119	2.09816	2.7115	2.73153	2.15127	3.19612	2.90612	2.57115	-0.158742	0.375952	1
Hes2	0.673493	0.656999	0.550455	0.632298	0.748268	0.778003	0.437908	0.902638	-0.158599	0.480509	1
Nupr1l	93.8111	102.979	88.1135	96.4633	100.665	120.927	96.0413	107.934	-0.158572	0.0363009	1
Ccdc169	101.784	104.632	102.425	86.0431	120.471	117.142	102.769	102.299	-0.158551	0.0366223	1
4833422C13Rik	0.0651768	0.105968	0.346583	0.227627	0.303984	0.14719	0.218954	0.164116	-0.158499	0.767269	1
Zfp366	0.152079	0.169548	0.203872	0.227627	0.233834	0.126163	0.199049	0.300879	-0.158499	0.754622	1
Nkx6-1	0.803847	0.953708	0.591229	0.65759	0.678118	0.79903	0.796197	1.14881	-0.158485	0.474897	1
Itgad	11.9925	13.2883	11.9673	12.1148	13.8196	15.2236	12.1619	14.0866	-0.158366	0.0924629	1
Vangl2	1.32526	1.9498	1.69214	1.84631	2.31495	1.7032	1.77154	1.83263	-0.158358	0.357229	1
Gm16325	11.7753	12.6737	11.5188	12.2413	13.8663	13.4363	11.6444	15.3995	-0.158299	0.0824054	1
Camk1g	4.14959	4.13273	3.69008	4.50196	5.09757	4.94137	4.37908	3.74731	-0.158257	0.276901	1
Fads3	5.56175	5.82822	6.99281	6.04477	9.93793	5.44602	5.73262	6.50993	-0.158146	0.285817	1
4931440J10Rik	12.905	12.9916	9.11308	8.39691	14.942	15.8544	10.1316	7.02963	-0.158105	0.39372	1
Olfml2a	2.25946	2.58561	2.75227	2.78211	3.2269	2.22887	3.40374	2.65321	-0.157963	0.356726	1
Notch4	8.03847	8.37144	7.38017	7.84049	8.30109	9.08371	8.39988	9.65549	-0.157934	0.133715	1
Srrd	13.1223	13.9665	12.8236	10.0409	14.3808	14.9713	12.4406	14.661	-0.157879	0.095122	1
4930408F14Rik	2.67225	3.17903	2.81343	2.98444	3.0866	3.4905	2.96583	3.50114	-0.157849	0.269387	1
Klhl35	4.60582	5.38315	4.52596	4.14787	5.37817	5.80348	4.81699	4.86877	-0.157741	0.197534	1
4933424G06Rik	28.4388	32.8711	28.4198	31.6908	32.3158	36.6502	30.9721	35.6679	-0.157704	0.0572723	1
Ttc36	3.01986	3.45454	4.01628	3.41441	3.5075	3.63769	3.84165	4.73201	-0.157588	0.257645	1
Gm3086	1.39044	1.44116	1.52904	1.46693	1.2627	1.59806	2.0104	1.5591	-0.15756	0.424968	1
Hsd17b10	6.73493	5.51031	6.46275	7.61286	7.13193	8.41084	6.68806	6.83817	-0.157549	0.305187	1
Stra13	8.03847	9.87618	9.21502	8.87746	9.91455	10.4925	10.3904	9.19049	-0.157475	0.138108	1
Atraid	15.0993	13.2036	12.4566	15.1499	14.3106	15.4549	16.6007	15.4816	-0.157472	0.154399	1
Trmt61b	4.30167	3.94199	5.01525	3.92025	4.53637	4.89931	4.97623	4.81407	-0.157431	0.202556	1
Ccl25	7.16944	6.56999	5.85113	5.18484	7.31899	7.54873	6.56863	6.23641	-0.157377	0.192368	1
Tex37	132.222	137.525	132.456	110.349	149.747	161.783	131.93	129.542	-0.157306	0.0362972	1
Steap3	2.38981	2.05577	1.46788	1.41635	2.1045	1.2406	3.2445	1.42234	-0.157291	0.579371	1
Zfp341	1.34699	0.974901	1.26401	0.961092	1.33285	1.07238	1.33363	1.39499	-0.157184	0.420562	1
Rbfox1	0.217256	0.254322	0.244647	0.303503	0.397517	0.273352	0.238859	0.218821	-0.157101	0.719885	1
Klk1b24	8.60333	8.4774	13.0886	20.1829	12.9544	11.4177	15.8045	14.7157	-0.157052	0.467786	1
Padi6	7.92984	8.45621	6.32004	7.13232	8.16079	9.04165	7.76292	8.31521	-0.156999	0.170651	1
4930404A05Rik	3.86715	3.68767	3.40466	3.89495	4.44284	5.13061	2.96583	4.04819	-0.156835	0.288106	1
Fhl5	245.608	254.916	234.208	223.555	267.108	297.702	251.399	251.891	-0.156809	0.0297359	1
4930428E07Rik	2.60707	2.31009	2.44647	2.32686	2.3851	2.4812	2.8066	3.22761	-0.156788	0.291605	1
Cbln3	2.25946	1.65309	2.16104	2.40273	2.47864	2.33401	2.38859	2.16086	-0.156767	0.370659	1
Tmem66	132.396	105.968	106.319	129.899	131.274	135.814	127.69	131.375	-0.156756	0.0429014	1
1700010J16Rik	14.9907	12.377	13.8837	12.5448	13.235	16.3801	15.9239	14.1413	-0.156751	0.132128	1
Vnn3	0.630042	0.402677	0.387357	0.354087	0.467667	0.546705	0.477718	0.492348	-0.156744	0.575684	1
Nek10	16.5114	16.5945	15.8816	13.86	17.9818	20.2701	14.65	17.7245	-0.156721	0.0917248	1
Gm13490	0.803847	0.805353	0.652391	0.227627	0.467667	0.883138	0.597148	0.929991	-0.156601	0.522281	1
Smim6	11.4494	11.9955	9.54121	13.5059	11.9021	14.761	12.361	12.1172	-0.156525	0.221437	1
Wfdc3	29.9161	34.6302	24.9336	26.6071	32.1521	40.309	25.9958	31.2367	-0.156494	0.138106	1
Ephx4	6.60458	6.76073	5.28029	5.69068	6.66426	8.03235	6.25015	6.04494	-0.156374	0.235124	1
Mir680-2	0.0869024	0.0635805	0.203872	0.151751	0.0935335	0.14719	0.0995247	0.246174	-0.15629	0.796039	1
Olfr1495	0.217256	0.105968	0.0407744	0.151751	0.21045	0.0630813	0.159239	0.136763	-0.15629	0.898403	1
Sly	0.0869024	0.127161	0.101936	0.202335	0.1403	0.210271	0.0995247	0.109411	-0.15629	0.894877	1
Galntl5	413.677	417.555	416.715	357.4	469.935	488.943	406.26	433.239	-0.156287	0.0203085	1
1700034E13Rik	132.265	136.168	137.94	120.567	152.109	164.18	131.85	141.359	-0.156154	0.0255057	1
Pldi	25.9838	27.6575	22.1813	17.679	28.6446	30.4683	22.9106	22.7027	-0.156094	0.15065	1
Fscn3	215.887	229.102	222.363	187.868	257.942	273.436	197.318	231.786	-0.155934	0.0385351	1
1700020A23Rik	27.157	30.0948	27.9509	23.7744	31.4272	35.2835	25.3589	30.3615	-0.155745	0.0744031	1
Avpi1	6.69148	6.8667	7.31901	8.14399	6.87471	9.63041	7.18568	8.53403	-0.155693	0.230346	1
Hpn	0.586591	0.78416	0.591229	0.607006	1.05225	0.483623	0.477718	0.957343	-0.155627	0.498614	1
Gen1	8.66851	9.57947	8.84805	9.35801	9.11951	9.5463	11.7638	9.87431	-0.15556	0.169515	1
A630010A05Rik	10.4066	10.2577	9.76547	10.1673	11.5748	12.4691	9.89275	11.3787	-0.155489	0.111246	1
2410006H16Rik	11.1235	10.7875	9.70431	11.179	12.2996	14.2353	11.2065	9.2452	-0.155429	0.228644	1
Tmem117	2.34636	2.37367	2.81343	2.83269	2.59555	3.17509	3.00564	2.65321	-0.155383	0.324487	1
4930549C01Rik	16.2725	17.3363	14.9642	15.3016	17.3738	21.1533	15.9638	16.4663	-0.155304	0.121743	1
Iglon5	1.93358	2.2889	1.77369	2.63036	2.50202	1.87141	2.44831	2.78997	-0.155294	0.35797	1
Acox2	0.19553	0.254322	0.163098	0.151751	0.397517	0.14719	0.11943	0.218821	-0.155206	0.688476	1
Nebl	0.217256	0.169548	0.183485	0.202335	0.187067	0.189244	0.338384	0.109411	-0.155206	0.830928	1
1700123O12Rik	11.2104	11.7836	8.84805	11.4066	11.224	12.427	12.2614	11.9258	-0.155068	0.171497	1
Nos2	0.586591	0.445064	0.530067	0.505838	0.537817	0.630813	0.537433	0.601759	-0.155067	0.553659	1
1700019D03Rik	236.787	259.981	238.265	219.635	261.73	308.951	238.063	256.376	-0.154751	0.0331712	1
4922502H24Rik	1.19491	1.41997	1.38633	1.46693	1.2627	1.55601	1.65211	1.58645	-0.154743	0.418722	1
5730408K05Rik	0.825572	0.445064	0.530067	0.834633	0.303984	1.07238	0.875817	0.547053	-0.154669	0.762561	1
Pde2a	16.2507	16.5733	14.8215	14.7705	17.5609	17.831	15.5458	19.1742	-0.154613	0.0685094	1
Rims3	3.8237	3.51812	3.42505	3.86966	4.41946	3.65872	4.47861	3.5832	-0.154553	0.28842	1
1700010D01Rik	58.8329	57.4768	56.3706	51.8484	58.6221	70.9244	59.8143	60.5588	-0.154541	0.0330698	1
Mrpl42	18.1191	15.9587	15.0254	14.6946	17.3505	20.207	16.6405	16.7125	-0.154427	0.115114	1
Rnf138	413.351	417.576	405.379	377.431	462.92	476.937	412.43	452.304	-0.154388	0.0153465	1
Celf3	32.4146	35.7111	25.7287	35.9398	31.1466	37.4282	39.7501	34.0541	-0.154384	0.191185	1
Rd3	35.2172	36.8555	19.6329	31.7161	37.9044	39.8253	34.973	21.1983	-0.15435	0.423279	1
Cacna1a	24.1806	26.6402	25.0559	25.7219	28.0367	30.4472	26.8717	27.5715	-0.154345	0.0675706	1
A230056P14Rik	1.52079	0.826547	1.44749	1.74514	1.63684	1.19854	1.57249	1.75057	-0.154291	0.462199	1
Isca2	29.5468	31.0485	30.1119	30.7044	32.7601	41.5285	29.3797	30.8538	-0.154143	0.0995971	1
Trpm2	0.434512	0.233129	0.570842	0.607006	0.795034	0.399515	0.497623	0.328232	-0.153994	0.695863	1
Ppm1l	16.0335	16.3614	12.9255	14.1382	16.2748	17.1791	15.6652	17.2322	-0.153952	0.0950643	1
A730056A06Rik	1.67287	2.07696	2.03872	2.37744	2.03435	2.0186	2.70707	2.21557	-0.153905	0.4095	1
BC048507	29.373	28.4417	25.6675	29.1869	29.1357	36.3138	29.9768	28.8844	-0.153726	0.102126	1
4933416E03Rik	1.75977	2.01338	1.63098	1.36576	1.66022	2.03963	1.95068	1.91469	-0.1537	0.38427	1
Vmn2r4	0.760396	0.868934	0.754327	0.758757	0.701501	0.862111	0.935532	1.01205	-0.153621	0.50282	1
Atg4a	1.82495	1.82264	2.40569	2.07394	1.98759	2.41812	2.20945	2.46174	-0.153604	0.331406	1
Gm904	10.1241	9.1556	10.3567	8.57396	10.429	9.67247	12.1221	10.2846	-0.153527	0.168889	1
Mrap	2.60707	2.11935	3.20079	2.55448	3.43735	2.58633	2.52793	3.30967	-0.153491	0.383704	1
Ctag2	49.4692	52.4539	55.9425	53.9982	55.5589	62.1771	57.2665	60.887	-0.153434	0.0240456	1
Ropn1	320.735	344.013	304.952	300.974	350.47	408.935	324.829	326.372	-0.1534	0.0489436	1
Adam21	55.2047	59.8717	49.2555	50.3309	53.4076	66.6769	58.3215	60.2579	-0.153327	0.0537119	1
Chrna1	14.8386	14.4116	13.0886	13.8347	15.4564	18.5038	13.9135	14.3601	-0.153263	0.155866	1
4930486I03Rik	6.73493	7.31176	6.2181	6.07006	7.78666	7.71695	6.8473	7.00228	-0.153073	0.187461	1
Gm3402	1.91185	2.03458	1.26401	1.36576	1.98759	1.97655	1.35354	2.13351	-0.152981	0.368253	1
Slc16a12	1.08628	0.974901	1.18246	0.961092	1.2627	1.21957	1.07487	1.14881	-0.152912	0.414585	1
Lemd1	52.6194	51.3095	47.543	45.4748	54.4599	62.4505	50.5983	51.3683	-0.15284	0.051714	1
Irf4	2.67225	3.28499	2.95615	2.98444	2.87615	3.7218	3.26441	3.33702	-0.15283	0.286311	1
Arhgef10l	13.1005	13.8394	13.0478	13.5059	15.1758	16.0437	13.0576	15.4269	-0.152814	0.0953511	1
Olfr1444	0.608316	0.551031	0.489293	0.455254	0.654734	0.315407	0.656863	0.765875	-0.152721	0.541065	1
Mir1956	11.2321	11.9743	11.6615	9.02921	12.5803	12.9106	11.4652	12.3087	-0.152699	0.101443	1
1600020E01Rik	11.8839	12.2922	11.845	12.5448	11.9957	14.5508	14.9088	11.8437	-0.152684	0.178189	1
Rhod	5.90936	5.74344	4.42402	5.46305	5.91599	5.69834	5.79234	6.61934	-0.152611	0.206941	1
Fam185a	18.5319	18.9894	19.164	17.8055	22.5649	21.6789	17.2377	22.2104	-0.152406	0.07518	1
Fam122c	31.2414	33.6553	34.3117	34.5235	36.2676	39.6992	35.2516	37.3911	-0.152403	0.0394954	1
1700034H15Rik	15.9031	18.4384	14.4341	13.9611	18.1221	20.0178	15.8045	15.8098	-0.152393	0.145594	1
9430091E24Rik	3.58472	2.96709	3.87357	3.97083	4.02194	3.78488	3.96108	4.23966	-0.152366	0.255814	1
Cd200r3	0.19553	0.169548	0.407744	0.278211	0.1403	0.336434	0.218954	0.519701	-0.152341	0.63969	1
Slc44a5	8.90749	9.00724	7.52288	9.28213	8.67523	10.4925	9.03684	10.312	-0.152303	0.173895	1
Pvt1	7.03909	4.81093	8.7665	7.28407	6.24336	8.38981	7.90226	8.50668	-0.152287	0.295927	1
Gm21119	6.86529	4.91689	8.27721	7.68874	8.09064	7.02305	8.51931	6.94758	-0.152192	0.386449	1
Gm12695	8.97267	9.60066	8.50147	8.24516	10.0548	10.7659	8.24064	10.5581	-0.152184	0.140773	1
Atl3	483.699	508.157	489.11	476.5	556.267	637.689	458.769	527.031	-0.152166	0.0435501	1
Gbp11	0.217256	0.169548	0.203872	0.202335	0.21045	0.189244	0.258764	0.218821	-0.152088	0.751323	1
4930540M03Rik	2.36809	2.52203	2.20182	1.92218	2.73585	2.7125	2.26916	2.35233	-0.151937	0.328102	1
Bdh1	8.73369	10.4696	6.80933	7.53699	8.58169	8.34776	12.0425	7.79551	-0.151917	0.355303	1
Tmc1	9.1682	9.1344	9.35773	9.45917	10.7563	11.4177	9.03684	10.0658	-0.151897	0.134572	1
Zfp72	15.6424	17.3575	15.27	14.5934	19.338	16.8427	15.6851	18.7366	-0.151812	0.11287	1
Gm5334	53.9664	57.0317	47.3187	46.6889	57.6868	65.3943	48.6875	57.1124	-0.151745	0.0590076	1
Tmem106a	5.21414	5.63747	5.72881	5.3113	6.82794	5.9717	5.81224	5.77141	-0.151619	0.180564	1
Psg16	0.152079	0.105968	0.203872	0.0505838	0.0935335	0.14719	0.139335	0.218821	-0.151586	0.792197	1
Slc2a6	0.608316	0.42387	0.36697	0.784049	0.607967	0.609786	0.636958	0.492348	-0.151583	0.717415	1
Cpne2	1.15146	1.01729	1.24362	1.74514	1.42639	1.40882	1.65211	1.06675	-0.151504	0.552787	1
Gpt2	55.8782	44.7395	51.967	61.7628	57.4997	62.9131	57.2068	58.6168	-0.151424	0.198952	1
Lelp1	181.474	189.894	183.933	165.738	215.992	210.376	175.92	205.227	-0.151252	0.0217449	1
Bre	27.7436	26.174	26.7684	25.823	30.679	29.1015	27.8868	31.3462	-0.151217	0.0386522	1
Rmrp	1835.14	1195.89	996.058	2481.87	910.034	2895.64	1811.29	1198.68	-0.15114	0.795962	1
Cygb	2.8895	3.05187	3.09886	3.66733	3.57765	3.78488	3.18479	3.50114	-0.151106	0.309976	1
Tex36	103.044	109.931	94.087	107.111	110.019	133.291	105.078	109.219	-0.151044	0.0707593	1
1700003H04Rik	64.5033	65.3608	81.8954	62.4457	92.5046	79.125	60.4911	76.7516	-0.150984	0.0730817	1
Serpina3c	11.1452	8.62576	10.0305	15.3522	8.81553	15.7493	12.7193	11.4608	-0.15094	0.470069	1
Dok3	1.10801	0.805353	0.693165	0.910509	0.818418	1.09341	0.995247	0.957343	-0.15078	0.535231	1
Gm11149	6.84356	8.11711	8.88882	7.91637	9.4235	9.39911	8.20083	8.28786	-0.150699	0.170534	1
Hspb3	0.347609	0.296709	0.428131	0.252919	0.35075	0.378488	0.457813	0.273527	-0.150689	0.65493	1
Rgs10	20.27	21.2147	20.4076	20.0818	23.1261	25.611	20.5021	21.7727	-0.150681	0.0786984	1
Slc22a22	2.23774	2.16174	1.69214	1.08755	2.22142	2.73352	1.13458	2.0788	-0.150645	0.422985	1
Klrb1	5.75728	6.76073	7.11514	2.8074	5.96276	6.26608	6.19043	7.24846	-0.150515	0.270212	1
Gm19990	3.34574	3.24261	2.48724	2.5039	3.46074	3.15407	3.2445	3.00879	-0.150511	0.307484	1
Cyp2a12	10.4066	9.91856	7.03359	7.73932	9.8444	12.0065	8.36007	8.64344	-0.150439	0.25856	1
Adamts15	1.80322	1.39877	1.44749	0.961092	1.5433	1.13546	1.55258	2.21557	-0.15038	0.369872	1
Ccdc70	170.589	150.092	159.448	143.177	181.642	192.125	150.402	171.31	-0.150288	0.0340572	1
Speer5-ps1	10.6673	10.0033	8.66456	9.10509	11.5046	12.0275	8.95722	10.2846	-0.150287	0.246496	1
Zswim2	157.988	160.392	144.076	143.304	173.13	193.512	142.758	164.991	-0.150214	0.0472793	1
Tmem53	225.664	247.477	238.938	207.09	261.309	287.041	225.921	251.644	-0.150128	0.0282634	1
Aspg	1.75977	1.78025	1.61059	1.61868	1.94082	2.0186	1.67201	1.91469	-0.150101	0.389235	1
Car4	0.803847	0.826547	1.03975	0.834633	1.14578	0.94622	1.05496	0.711169	-0.150101	0.519851	1
Aadacl3	0.260707	0.296709	0.305808	0.202335	0.303984	0.378488	0.159239	0.382937	-0.1501	0.683583	1
Snord89	0.260707	0.339096	0.265034	0.202335	0.187067	0.252325	0.457813	0.273527	-0.1501	0.737752	1
Ppp1r35	21.7256	21.6174	18.2466	21.144	20.858	25.3377	23.1295	21.7727	-0.150043	0.120189	1
Itga2	4.90998	6.04015	4.77061	4.24904	6.14982	5.78245	4.65775	5.88082	-0.150022	0.222655	1
Zfp54	23.7678	21.9777	21.9366	21.9281	26.2829	27.5665	21.8755	23.7968	-0.149986	0.0779629	1
Gm6812	15.36	15.3865	16.7379	14.8211	14.8017	19.366	16.6803	18.5451	-0.149961	0.103974	1
H2afx	123.184	115.483	91.4366	131.037	124.727	116.448	143.196	120.406	-0.149954	0.135283	1
Gm11517	1.12973	0.932514	0.897037	1.13814	1.02887	1.40882	1.13458	0.875285	-0.149906	0.59319	1
Slc3a1	0.803847	0.678192	0.917424	0.859925	0.888568	0.820057	1.01515	0.875285	-0.149857	0.505099	1
Celf6	11.6232	12.5678	11.1518	11.786	13.5857	13.4784	11.0472	14.6884	-0.149714	0.142534	1
Gm10941	3.54127	3.87841	2.75227	3.79379	3.78811	4.41569	3.96108	3.03615	-0.149701	0.412917	1
Cd19	1.39044	1.27161	1.10091	1.44164	1.07563	1.40882	1.89097	1.25822	-0.149641	0.554427	1
Hyal1	1.17318	1.82264	1.44749	1.8716	1.51992	1.97655	1.55258	1.94204	-0.149469	0.420597	1
Scd3	2.08566	2.56441	1.61059	1.92218	2.17465	2.50223	2.48812	1.77792	-0.149423	0.475626	1
Gpx4	990.383	1062.6	984.539	983.956	1056.3	1354.02	997.755	1038.33	-0.14939	0.0596219	1
Zfp454	0.586591	0.529838	0.570842	0.480546	0.795034	0.546705	0.557338	0.519701	-0.149374	0.562945	1
Crlf1	24.4847	26.9793	23.5065	24.7608	27.5222	30.258	25.7371	27.0244	-0.149369	0.0815277	1
Galntl6	79.6895	59.1935	50.9272	66.113	80.0413	82.994	58.3015	60.34	-0.149365	0.200084	1
Sema4g	4.08441	4.17512	3.99589	4.78017	4.58314	4.14234	4.75728	5.47053	-0.149305	0.23461	1
4930557A04Rik	42.2997	41.9631	39.0415	37.4067	42.8383	50.5492	44.0496	39.9622	-0.149258	0.067254	1
Uckl1	8.77714	9.17679	9.17424	10.5214	11.5748	10.6818	9.81313	9.40932	-0.149233	0.194004	1
Tasp1	106.108	108.299	102.711	106.479	112.006	136.655	107.925	111.544	-0.149186	0.0469787	1
Tgm1	2.54189	2.86112	2.62995	1.99806	2.22142	3.42742	2.98574	2.43439	-0.14916	0.401738	1
1700019G24Rik	44.6678	46.4562	39.2454	41.8075	45.0831	64.1327	40.825	39.0049	-0.149151	0.198523	1
Olfr307	0.130354	0.211935	0.203872	0.278211	0.116917	0.294379	0.278669	0.191469	-0.149132	0.840368	1
Apol10a	1.08628	1.10206	0.672778	0.986384	1.1224	0.988274	0.975342	1.20352	-0.149066	0.468574	1
Ap1m2	1.82495	2.24651	1.73291	2.1751	2.03435	2.27093	2.30897	2.16086	-0.149002	0.381026	1
Rell1	1.67287	1.22922	1.06013	1.5681	1.59007	1.57703	1.59239	1.25822	-0.148943	0.502115	1
Btbd17	0.217256	0.36029	0.36697	0.429962	0.35075	0.336434	0.457813	0.355585	-0.148941	0.707261	1
Proz	0.347609	0.211935	0.36697	0.455254	0.303984	0.462596	0.398099	0.328232	-0.148941	0.705593	1
Nudt10	1.39044	1.18684	1.79407	1.66927	1.42639	1.89244	1.69192	1.64116	-0.148917	0.441565	1
Nubp1	8.92922	9.1556	8.82766	9.0545	9.30658	11.2074	9.55437	9.68284	-0.148865	0.15962	1
Insl5	0.54314	0.42387	0.407744	0.556422	0.607967	0.50465	0.437908	0.601759	-0.14886	0.573074	1
4930470P17Rik	7.53878	6.04015	7.09475	7.71403	6.52396	8.49495	8.14112	8.09639	-0.148838	0.230152	1
Efcab10	59.9626	62.754	55.0862	61.687	61.6152	77.8844	62.3024	61.8991	-0.148782	0.0792131	1
Mid1	0.977652	1.48355	6.19771	4.55254	2.50202	1.59806	5.79234	4.73201	-0.148776	0.690712	1
Sytl5	3.88888	3.9208	4.17938	3.61674	4.11547	4.18439	4.47861	4.6226	-0.148682	0.216404	1
1700003P14Rik	50.4468	52.5175	51.5593	48.8387	56.5176	57.5512	53.0068	59.7109	-0.148538	0.0196096	1
Ska1	18.4016	18.5019	18.3893	17.2997	20.7177	24.0129	16.4415	19.5845	-0.148453	0.117652	1
Mfsd6	12.9485	12.7797	12.9663	12.5448	13.0479	13.7728	15.1078	14.9072	-0.148367	0.136822	1
Fbxo48	1.12973	1.67429	1.9164	1.59339	1.75375	1.36676	2.22935	1.61381	-0.148348	0.489667	1
Casp12	0.499689	0.466257	0.570842	0.682881	0.607967	0.50465	0.716578	0.601759	-0.148301	0.617278	1
5730412P04Rik	0.260707	0.572225	0.448519	0.354087	0.374134	0.441569	0.517528	0.492348	-0.148182	0.647116	1
Fam24a	38.0632	41.2214	35.5961	38.3172	42.0901	48.9721	36.6251	42.2052	-0.148146	0.0850622	1
Slc7a6os	18.2712	16.8912	17.2272	19.1966	19.5719	20.4173	19.8452	19.0101	-0.148086	0.102795	1
Tuba1c	37.3463	37.3642	35.2903	34.8017	44.7791	42.0752	37.5606	35.832	-0.14802	0.0600689	1
Eci3	0.54314	0.699386	0.897037	0.910509	1.21593	0.525678	0.816102	0.847933	-0.148012	0.550956	1
4921511C10Rik	0.260707	0.317903	0.224259	0.303503	0.303984	0.420542	0.258764	0.218821	-0.147946	0.727796	1
Nlgn3	0.282433	0.296709	0.346583	0.151751	0.21045	0.336434	0.358289	0.300879	-0.147946	0.675417	1
Dydc1	33.2184	35.4144	34.7398	32.9048	38.5358	42.5589	30.9124	40.2905	-0.14792	0.0591987	1
Prss58	71.7379	72.9904	70.9475	57.9185	79.2228	86.5475	67.0398	72.129	-0.147771	0.0601841	1
4933405O20Rik	57.8987	64.8733	57.7162	65.759	66.2918	66.8452	65.7062	74.5907	-0.147749	0.0428578	1
Cfc1	3.06331	3.64528	2.95615	2.75682	4.18562	3.65872	2.72698	3.33702	-0.147747	0.315374	1
Lynx1	3.06331	2.73396	3.71047	2.90857	3.53089	3.19612	2.92602	4.43113	-0.147747	0.286737	1
Casp3	1.80322	1.39877	1.73291	2.04864	1.56669	2.0186	2.28907	1.69587	-0.147696	0.515754	1
Tmem178	0.608316	0.296709	0.530067	0.505838	0.607967	0.588759	0.398099	0.574406	-0.147646	0.632503	1
1700012A03Rik	209.022	231.709	204.606	182.456	235.026	277.179	191.665	216.961	-0.147443	0.0771674	1
1700034I23Rik	158.249	173.596	165.931	139.51	189.546	189.58	160.792	170.462	-0.147353	0.0345688	1
Mrpl1	63.0911	66.6536	57.1046	62.1169	69.5187	76.9382	66.2038	61.2973	-0.147297	0.0612717	1
Il7	0.238981	0.275516	0.448519	0.429962	0.420901	0.462596	0.298574	0.355585	-0.147247	0.657229	1
Mir1949	0.282433	0.381483	0.326195	0.404671	0.2806	0.441569	0.477718	0.300879	-0.147247	0.779459	1
Gm8801	0.0869024	0.169548	0.122323	0.177043	0.1403	0.126163	0.179144	0.164116	-0.14724	0.899596	1
Tfam	184.559	185.931	175.962	157.973	201.074	216.768	183.265	179.598	-0.147176	0.0376724	1
Gstcd	48.1656	47.9609	54.9231	44.362	63.0883	52.4836	49.0856	53.9394	-0.147121	0.0431912	1
Prss55	113.864	117.582	114.168	100.029	122.576	137.475	119.728	113.596	-0.147111	0.0454912	1
2500004C02Rik	8.79886	8.41382	9.60238	8.57396	8.39463	10.4294	10.4103	9.87431	-0.147011	0.188527	1
1700031M16Rik	144.649	154.374	142.16	130.911	162.982	182.683	136.568	153.859	-0.1469	0.0479742	1
Nov	0.347609	0.402677	0.346583	0.607006	0.491051	0.420542	0.597148	0.300879	-0.146786	0.793534	1
Rcan2	1.75977	1.58951	1.83485	2.78211	2.26819	2.18682	2.4085	1.69587	-0.146756	0.543461	1
3830403N18Rik	3.41092	3.39096	3.11924	2.93386	3.83487	3.84796	3.36393	3.17291	-0.14659	0.291009	1
Cd37	7.45188	7.09983	7.27823	8.32104	7.55283	7.84311	10.1515	7.24846	-0.146554	0.287315	1
Adam4	74.5405	78.7551	62.0994	62.8251	76.4402	85.0336	72.7724	73.9069	-0.146529	0.0782555	1
Dytn	0.456237	0.529838	0.428131	0.556422	0.397517	0.546705	0.736482	0.437643	-0.146459	0.715672	1
Pkp3	6.03971	5.65867	4.17938	5.56422	4.95727	6.18197	6.01129	6.50993	-0.146416	0.321013	1
Diras1	0.955926	0.741773	0.835876	0.834633	0.631351	0.925192	0.955437	1.25822	-0.14633	0.474617	1
Gm20747	0.260707	0.127161	0.285421	0.151751	0.187067	0.357461	0.159239	0.218821	-0.146324	0.768943	1
Loxl4	1.58597	1.65309	2.60956	1.34047	2.22142	1.95552	2.07011	1.80528	-0.146297	0.409119	1
AB124611	3.12848	3.13664	3.44544	3.21207	3.62442	3.63769	3.68241	3.30967	-0.146233	0.330159	1
Abca9	31.2197	34.1427	31.4167	38.2667	34.6541	36.6292	38.7748	38.4852	-0.146207	0.0921196	1
Tmco2	233.441	234.358	219.774	204.333	247.513	271.733	230.977	238.707	-0.146159	0.0326924	1
Kptn	13.7957	10.3	10.8664	10.2938	11.3175	14.4666	12.9979	10.859	-0.146124	0.244491	1
Ly9	2.06393	1.6319	1.81446	2.78211	2.59555	1.97655	2.26916	2.21557	-0.146112	0.477814	1
Zcchc13	40.4965	41.6664	42.8743	39.4807	42.9085	46.554	44.0496	49.6998	-0.146062	0.0327287	1
Dct	3.41092	4.17512	4.66867	4.04671	4.88712	5.06753	3.72222	4.48584	-0.146019	0.259782	1
Hrh2	1.75977	1.88622	1.81446	1.8716	2.1045	2.18682	1.77154	2.0788	-0.145982	0.411965	1
Helz2	4.14959	4.74735	5.21913	4.75488	5.05081	4.85726	5.43405	5.63465	-0.145939	0.223658	1
Cypt12	309.916	308.048	275.187	257.143	306.018	364.946	298.315	304.271	-0.145899	0.0523518	1
4931420L22Rik	1.7815	1.67429	1.48827	1.54281	1.61345	1.91347	1.77154	1.88733	-0.145819	0.381186	1
Ccdc28a	71.0861	72.5242	64.0362	62.5975	74.5695	78.4101	74.3449	71.5272	-0.145744	0.0379821	1
Mettl21d	2.10738	1.86503	2.46685	2.65565	2.33834	2.69147	2.66726	2.21557	-0.145709	0.430168	1
Asb14	6.99564	5.59509	7.62482	5.3113	6.29013	6.26608	8.71836	7.00228	-0.145656	0.280496	1
D730005E14Rik	0.456237	0.317903	0.305808	0.328795	0.2806	0.462596	0.437908	0.355585	-0.145603	0.712575	1
Mansc1	0.19553	0.339096	0.407744	0.480546	0.467667	0.273352	0.477718	0.328232	-0.145603	0.725887	1
4932414N04Rik	217.799	214.436	206.359	185.44	222.843	217.925	211.43	273.581	-0.145571	0.0276382	1
Dcun1d1	438.14	436.078	444.645	385.853	512.166	498.889	424.652	462.014	-0.145568	0.0271963	1
Asgr1	0.9342	0.953708	1.14168	0.581714	1.09902	1.21957	0.955437	0.738522	-0.145565	0.528631	1
Gldc	7.60396	6.78192	7.91024	6.77823	8.34786	9.50425	6.92692	7.43992	-0.145525	0.218738	1
1700042G07Rik	92.7031	102.555	94.6782	86.5236	105.669	123.513	90.0499	98.114	-0.145487	0.0592695	1
Cox4i2	0.347609	0.529838	0.387357	0.429962	0.397517	0.525678	0.517528	0.41029	-0.145424	0.685951	1
Esr2	0.456237	0.317903	0.428131	0.505838	0.748268	0.399515	0.378194	0.355585	-0.145424	0.669299	1
Fitm1	7.45188	7.09983	5.38222	6.50002	7.36576	7.61181	7.18568	6.94758	-0.145372	0.269446	1
Glp2r	1.65114	2.35248	1.63098	2.04864	2.1045	2.03963	2.14973	2.18821	-0.145329	0.455498	1
Gm7168	27.4829	27.4244	27.38	26.9612	30.7257	29.8164	30.355	29.9785	-0.145302	0.0823262	1
Slc7a9	0.564865	0.656999	0.468906	0.581714	0.561201	0.65184	0.577243	0.738522	-0.145202	0.572056	1
Ankfn1	0.847298	0.656999	1.08052	0.809341	1.21593	0.988274	0.736482	0.847933	-0.144981	0.509717	1
Colq	0.695219	0.868934	0.856263	1.01168	0.795034	0.65184	1.1943	1.14881	-0.144981	0.571178	1
Arhgap40	0.564865	0.826547	1.40672	0.859925	0.818418	0.79903	1.17439	1.34028	-0.144947	0.514108	1
[truncated: 16,764 more rows]
